# Supplementary material for: Identification of heat responsive genes in pea stipules and anthers through transcriptional profiling
Source: PLoS One. 2021 Nov 4;16(11):e0251167. doi: 10.1371/journal.pone.0251167 (PMC8568175; doi:10.1371/journal.pone.0251167)
Supplement: S1 Table — DEGs were filtered out at log2 |FC| ≥ 2. (XLSX) [file pone.0251167.s002.xlsx]

## Sheet: Sheet1
CDC Amarillo				PR11-2				PR11-90
stipule		anther		stipule		anther		stipule		anther
up-regulation	down-regulation	up-regulation	down-regulation	up-regulation	down-regulation	up-regulation	down-regulation	up-regulation	down-regulation	up-regulation	down-regulation
Psat0s1051g0040	Psat0s10140g0040	Psat0s1066g0040	Psat0s10261g0040	Psat0s10140g0040	Psat0s1021g0280	Psat0s1002g0040	Psat0s1211g0080	Psat0s1006g0080	Psat0s1021g0280	Psat0s10325g0040	Psat0s1251g0040
Psat0s1076g0040	Psat0s10261g0040	Psat0s1067g0080	Psat0s1251g0040	Psat0s10261g0040	Psat0s10261g0040	Psat0s1051g0080	Psat0s1251g0040	Psat0s1051g0040	Psat0s1033g0080	Psat0s1066g0040	Psat0s1268g0360
Psat0s1133g0080	Psat0s1031g0080	Psat0s1067g0120	Psat0s1268g0360	Psat0s1031g0080	Psat0s1058g0160	Psat0s1066g0040	Psat0s1268g0360	Psat0s1142g0040	Psat0s1048g0120	Psat0s1067g0120	Psat0s1353g0040
Psat0s1144g0080	Psat0s1036g0040	Psat0s1110g0040	Psat0s140g0040	Psat0s1036g0040	Psat0s1126g0080	Psat0s1067g0080	Psat0s1315g0440	Psat0s1144g0080	Psat0s1060g0120	Psat0s1113g0040	Psat0s1369g0120
Psat0s1144g0120	Psat0s1051g0080	Psat0s1110g0120	Psat0s1422g0040	Psat0s1051g0080	Psat0s1163g0480	Psat0s1067g0120	Psat0s1315g0480	Psat0s1144g0120	Psat0s106g0040	Psat0s1149g0080	Psat0s140g0040
Psat0s1168g0040	Psat0s1070g0120	Psat0s1113g0040	Psat0s1507g0040	Psat0s1070g0120	Psat0s116g0200	Psat0s1113g0040	Psat0s1379g0240	Psat0s12108g0080	Psat0s1110g0040	Psat0s1157g0040	Psat0s1507g0040
Psat0s12108g0080	Psat0s1110g0040	Psat0s1133g0080	Psat0s1507g0080	Psat0s1110g0040	Psat0s1315g0440	Psat0s111g0040	Psat0s1560g0040	Psat0s1262g0320	Psat0s1147g0080	Psat0s1157g0080	Psat0s1507g0080
Psat0s1217g0160	Psat0s1126g0080	Psat0s1157g0040	Psat0s1560g0040	Psat0s1126g0080	Psat0s133g0040	Psat0s1149g0080	Psat0s1684g0040	Psat0s128g0120	Psat0s116g0160	Psat0s1162g0080	Psat0s1560g0040
Psat0s1268g0240	Psat0s1163g0480	Psat0s1168g0040	Psat0s1573g0040	Psat0s1163g0480	Psat0s1353g0040	Psat0s1157g0040	Psat0s1945g0080	Psat0s1315g0120	Psat0s1184g0040	Psat0s1163g0200	Psat0s1728g0040
Psat0s1269g0040	Psat0s116g0200	Psat0s12108g0080	Psat0s1586g0120	Psat0s116g0200	Psat0s1389g0320	Psat0s1157g0080	Psat0s1953g0400	Psat0s1370g0040	Psat0s1224g0040	Psat0s1168g0040	Psat0s1893g0040
Psat0s128g0120	Psat0s1183g0200	Psat0s1212g0160	Psat0s1642g0040	Psat0s1183g0200	Psat0s1401g0160	Psat0s1163g0200	Psat0s1986g0040	Psat0s1377g0200	Psat0s1262g0200	Psat0s12108g0080	Psat0s1968g0200
Psat0s1315g0120	Psat0s1184g0040	Psat0s1215g0120	Psat0s1945g0080	Psat0s1184g0040	Psat0s1487g0120	Psat0s1168g0040	Psat0s2197g0040	Psat0s1481g0120	Psat0s1268g0360	Psat0s1215g0120	Psat0s2032g0040
Psat0s1370g0040	Psat0s1262g0200	Psat0s1217g0160	Psat0s1953g0400	Psat0s1262g0200	Psat0s1633g0120	Psat0s12108g0080	Psat0s2417g0240	Psat0s14g0160	Psat0s1315g0200	Psat0s1217g0160	Psat0s2053g0120
Psat0s1377g0200	Psat0s1268g0120	Psat0s1240g0080	Psat0s1986g0040	Psat0s1268g0120	Psat0s1726g0040	Psat0s1215g0120	Psat0s2459g0040	Psat0s1510g0080	Psat0s1315g0440	Psat0s1287g0040	Psat0s2056g0040
Psat0s1408g0160	Psat0s1268g0360	Psat0s1289g0160	Psat0s2083g0160	Psat0s1268g0360	Psat0s1727g0040	Psat0s1240g0080	Psat0s2524g0040	Psat0s1510g0120	Psat0s1315g0480	Psat0s1289g0160	Psat0s2083g0160
Psat0s1412g0040	Psat0s1315g0440	Psat0s1315g0080	Psat0s2199g0120	Psat0s1315g0440	Psat0s1728g0040	Psat0s1287g0040	Psat0s2525g0080	Psat0s1567g0080	Psat0s1327g0040	Psat0s1307g0040	Psat0s2083g0240
Psat0s1478g0320	Psat0s1315g0480	Psat0s1330g0360	Psat0s2493g0120	Psat0s1315g0480	Psat0s1728g0080	Psat0s1315g0160	Psat0s25g0040	Psat0s1570g0040	Psat0s1368g0120	Psat0s1315g0160	Psat0s2197g0040
Psat0s1481g0120	Psat0s1327g0040	Psat0s1395g0040	Psat0s2504g0080	Psat0s1327g0040	Psat0s1742g0040	Psat0s1330g0360	Psat0s2607g0080	Psat0s1635g0080	Psat0s1389g0240	Psat0s1330g0360	Psat0s2233g0120
Psat0s1481g0240	Psat0s1368g0120	Psat0s140g0240	Psat0s2607g0080	Psat0s1368g0120	Psat0s1781g0240	Psat0s140g0240	Psat0s2770g0040	Psat0s1688g0080	Psat0s1389g0280	Psat0s13663g0040	Psat0s2373g0080
Psat0s148g0080	Psat0s1389g0240	Psat0s1412g0040	Psat0s2754g0040	Psat0s1389g0240	Psat0s1830g0200	Psat0s1412g0040	Psat0s2771g0040	Psat0s173g0080	Psat0s1389g0320	Psat0s1370g0040	Psat0s2373g0120
Psat0s1510g0080	Psat0s1389g0280	Psat0s1454g0040	Psat0s2770g0040	Psat0s1389g0280	Psat0s1842g0120	Psat0s1446g0280	Psat0s2823g0040	Psat0s1748g0040	Psat0s1401g0160	Psat0s1379g0200	Psat0s2417g0240
Psat0s1510g0120	Psat0s1389g0320	Psat0s1478g0320	Psat0s2771g0280	Psat0s1389g0320	Psat0s1877g0080	Psat0s1454g0040	Psat0s2829g0200	Psat0s1757g0040	Psat0s140g0040	Psat0s1454g0040	Psat0s2493g0120
Psat0s152g0120	Psat0s1401g0160	Psat0s1479g0120	Psat0s2823g0040	Psat0s1401g0160	Psat0s1877g0120	Psat0s1478g0280	Psat0s2845g0120	Psat0s1774g0160	Psat0s1420g0040	Psat0s1478g0320	Psat0s24g0040
Psat0s1570g0040	Psat0s1420g0040	Psat0s148g0080	Psat0s2829g0200	Psat0s1420g0040	Psat0s1897g0040	Psat0s1478g0320	Psat0s2951g0160	Psat0s1987g0040	Psat0s1428g0040	Psat0s148g0080	Psat0s2524g0040
Psat0s1619g0040	Psat0s1441g0040	Psat0s14g0160	Psat0s2919g0040	Psat0s1441g0040	Psat0s1923g0080	Psat0s148g0080	Psat0s3022g0040	Psat0s2039g0040	Psat0s1487g0120	Psat0s1495g0040	Psat0s2566g0040
Psat0s1635g0080	Psat0s1545g0040	Psat0s152g0120	Psat0s2922g0120	Psat0s1545g0040	Psat0s1926g0240	Psat0s1567g0080	Psat0s3072g0080	Psat0s2052g0040	Psat0s1545g0040	Psat0s14g0160	Psat0s2597g0240
Psat0s1735g0160	Psat0s1551g0240	Psat0s1586g0280	Psat0s3022g0040	Psat0s1551g0240	Psat0s1952g0120	Psat0s1635g0080	Psat0s3307g0080	Psat0s2182g0040	Psat0s1551g0240	Psat0s152g0120	Psat0s2607g0080
Psat0s1735g0240	Psat0s1557g0040	Psat0s1622g0040	Psat0s3049g0040	Psat0s1557g0040	Psat0s1953g0400	Psat0s1646g0360	Psat0s3307g0120	Psat0s2210g0040	Psat0s1560g0080	Psat0s1567g0080	Psat0s2626g0040
Psat0s173g0080	Psat0s1560g0080	Psat0s1635g0080	Psat0s3307g0080	Psat0s1560g0080	Psat0s2010g0040	Psat0s1683g0120	Psat0s3373g0040	Psat0s236g0280	Psat0s1629g0080	Psat0s1622g0040	Psat0s2707g0040
Psat0s1757g0040	Psat0s1629g0080	Psat0s1646g0360	Psat0s3307g0120	Psat0s1629g0080	Psat0s2056g0040	Psat0s1735g0160	Psat0s3373g0080	Psat0s2452g0280	Psat0s1633g0120	Psat0s1635g0080	Psat0s2770g0040
Psat0s1761g0040	Psat0s1633g0120	Psat0s1683g0120	Psat0s3342g0120	Psat0s1633g0120	Psat0s2070g0040	Psat0s1735g0240	Psat0s3389g0240	Psat0s2493g0040	Psat0s1646g0320	Psat0s1646g0360	Psat0s2771g0040
Psat0s1774g0160	Psat0s1646g0320	Psat0s1688g0080	Psat0s337g0200	Psat0s1646g0320	Psat0s2127g0040	Psat0s1809g0080	Psat0s3398g0320	Psat0s2576g0040	Psat0s1684g0080	Psat0s1688g0080	Psat0s2823g0040
Psat0s1776g0080	Psat0s1726g0040	Psat0s1735g0240	Psat0s3389g0240	Psat0s1726g0040	Psat0s2229g0040	Psat0s1858g0080	Psat0s3412g0040	Psat0s2701g0040	Psat0s1725g0040	Psat0s1735g0160	Psat0s2829g0280
Psat0s1809g0080	Psat0s1727g0040	Psat0s173g0080	Psat0s3412g0040	Psat0s1727g0040	Psat0s2264g0040	Psat0s1925g0080	Psat0s3511g0080	Psat0s2726g0080	Psat0s1727g0040	Psat0s1735g0240	Psat0s2919g0040
Psat0s1868g0120	Psat0s1728g0040	Psat0s1747g0040	Psat0s3462g0080	Psat0s1728g0040	Psat0s2295g0080	Psat0s1987g0040	Psat0s3634g0160	Psat0s2778g0080	Psat0s1728g0040	Psat0s173g0080	Psat0s2922g0120
Psat0s1874g0120	Psat0s1728g0080	Psat0s1747g0080	Psat0s3511g0080	Psat0s1728g0080	Psat0s2295g0240	Psat0s2012g0040	Psat0s3700g0120	Psat0s2778g0120	Psat0s1728g0080	Psat0s1764g0080	Psat0s2922g0160
Psat0s1917g0040	Psat0s1781g0240	Psat0s1764g0080	Psat0s3618g0160	Psat0s1781g0240	Psat0s2295g0280	Psat0s2039g0040	Psat0s3740g0160	Psat0s2824g0040	Psat0s1741g0080	Psat0s1774g0160	Psat0s3003g0080
Psat0s1923g0120	Psat0s1830g0200	Psat0s1774g0160	Psat0s3700g0080	Psat0s1830g0200	Psat0s2305g0040	Psat0s2178g0120	Psat0s3776g0040	Psat0s285g0120	Psat0s1747g0040	Psat0s1809g0080	Psat0s3022g0040
Psat0s1953g0560	Psat0s1842g0080	Psat0s1809g0080	Psat0s3700g0120	Psat0s1842g0080	Psat0s2314g0080	Psat0s2185g0040	Psat0s4037g0040	Psat0s2894g0040	Psat0s1773g0040	Psat0s1858g0080	Psat0s3072g0080
Psat0s1987g0040	Psat0s1842g0120	Psat0s1815g0040	Psat0s3740g0160	Psat0s1842g0120	Psat0s2469g0120	Psat0s2310g0160	Psat0s4118g0160	Psat0s3016g0040	Psat0s1830g0200	Psat0s1908g0040	Psat0s3211g0160
Psat0s2006g0080	Psat0s1877g0080	Psat0s1908g0040	Psat0s3850g0080	Psat0s1877g0080	Psat0s2493g0120	Psat0s2358g0080	Psat0s4214g0040	Psat0s3033g0160	Psat0s1842g0120	Psat0s1925g0080	Psat0s3304g0040
Psat0s2039g0040	Psat0s1877g0120	Psat0s193g0280	Psat0s4029g0040	Psat0s1877g0120	Psat0s2558g0040	Psat0s236g0120	Psat0s4245g0080	Psat0s3040g0040	Psat0s1867g0040	Psat0s1953g0560	Psat0s3307g0080
Psat0s2052g0040	Psat0s1880g0080	Psat0s1987g0040	Psat0s4037g0040	Psat0s1880g0080	Psat0s2609g0040	Psat0s2407g0320	Psat0s4394g0080	Psat0s3083g0120	Psat0s1877g0120	Psat0s1985g0160	Psat0s3307g0120
Psat0s2104g0040	Psat0s1897g0040	Psat0s2006g0080	Psat0s409g0080	Psat0s1897g0040	Psat0s2724g0040	Psat0s2485g0280	Psat0s4420g0080	Psat0s3135g0280	Psat0s1894g0080	Psat0s1987g0040	Psat0s3342g0120
Psat0s2141g0080	Psat0s1926g0240	Psat0s2012g0200	Psat0s4118g0160	Psat0s1926g0240	Psat0s2737g0080	Psat0s2576g0040	Psat0s4427g0120	Psat0s3139g0040	Psat0s1926g0240	Psat0s2012g0040	Psat0s3373g0040
Psat0s2182g0040	Psat0s1952g0120	Psat0s2105g0240	Psat0s4163g0120	Psat0s1952g0120	Psat0s2771g0040	Psat0s2597g0160	Psat0s451g0120	Psat0s3163g0120	Psat0s1953g0400	Psat0s2039g0040	Psat0s3373g0080
Psat0s2197g0080	Psat0s1953g0400	Psat0s2178g0120	Psat0s4214g0040	Psat0s1953g0400	Psat0s2771g0240	Psat0s2653g0040	Psat0s4526g0040	Psat0s3278g0040	Psat0s1985g0160	Psat0s2178g0120	Psat0s337g0160
Psat0s2228g0120	Psat0s2010g0040	Psat0s2185g0040	Psat0s4250g0040	Psat0s2010g0040	Psat0s2771g0280	Psat0s2660g0080	Psat0s4688g0160	Psat0s3397g0040	Psat0s1989g0040	Psat0s2185g0040	Psat0s337g0200
Psat0s2406g0200	Psat0s2032g0040	Psat0s2190g0120	Psat0s4394g0080	Psat0s2032g0040	Psat0s2772g0040	Psat0s2726g0080	Psat0s471g0200	Psat0s3398g0360	Psat0s2010g0040	Psat0s2295g0200	Psat0s3389g0240
Psat0s2453g0120	Psat0s2101g0040	Psat0s2200g0080	Psat0s4420g0080	Psat0s2101g0040	Psat0s2823g0080	Psat0s2745g0200	Psat0s471g0280	Psat0s3453g0120	Psat0s2032g0040	Psat0s2303g0040	Psat0s3394g0040
Psat0s2493g0040	Psat0s2115g0040	Psat0s2215g0280	Psat0s4506g0080	Psat0s2115g0040	Psat0s2857g0040	Psat0s2778g0080	Psat0s4814g0040	Psat0s3463g0040	Psat0s2032g0120	Psat0s2303g0200	Psat0s3511g0080
Psat0s2493g0080	Psat0s2127g0040	Psat0s22g0040	Psat0s451g0120	Psat0s2127g0040	Psat0s2891g0040	Psat0s2778g0120	Psat0s5008g0080	Psat0s3527g0040	Psat0s2056g0040	Psat0s2366g0040	Psat0s3550g0040
Psat0s2508g0080	Psat0s2176g0120	Psat0s2363g0160	Psat0s501g0040	Psat0s2176g0120	Psat0s2953g0040	Psat0s2778g0200	Psat0s501g0040	Psat0s3560g0120	Psat0s2127g0040	Psat0s236g0120	Psat0s3634g0160
Psat0s251g0320	Psat0s2229g0040	Psat0s2363g0200	Psat0s5090g0040	Psat0s2229g0040	Psat0s2953g0120	Psat0s2849g0040	Psat0s5195g0080	Psat0s3602g0040	Psat0s2229g0040	Psat0s2403g0360	Psat0s3850g0080
Psat0s2550g0080	Psat0s2305g0040	Psat0s236g0120	Psat0s5195g0120	Psat0s2305g0040	Psat0s3070g0160	Psat0s2880g0040	Psat0s6119g0040	Psat0s3618g0080	Psat0s2264g0040	Psat0s2493g0040	Psat0s3979g0240
Psat0s2576g0040	Psat0s2316g0040	Psat0s2407g0320	Psat0s5655g0160	Psat0s2316g0040	Psat0s3072g0120	Psat0s2894g0040	Psat0s653g0200	Psat0s3689g0040	Psat0s2295g0080	Psat0s2576g0040	Psat0s4118g0160
Psat0s2597g0120	Psat0s2372g0160	Psat0s2526g0040	Psat0s595g0040	Psat0s2372g0160	Psat0s3119g0120	Psat0s2955g0160	Psat0s654g0120	Psat0s3917g0040	Psat0s2314g0080	Psat0s2583g0040	Psat0s4179g0040
Psat0s2597g0160	Psat0s2372g0200	Psat0s2576g0040	Psat0s6080g0040	Psat0s2372g0200	Psat0s3119g0320	Psat0s2993g0360	Psat0s694g0080	Psat0s3961g0080	Psat0s2372g0200	Psat0s2653g0040	Psat0s4214g0040
Psat0s2604g0080	Psat0s2452g0280	Psat0s2583g0040	Psat0s654g0040	Psat0s2452g0280	Psat0s3123g0080	Psat0s3016g0040	Psat0s8241g0040	Psat0s3961g0120	Psat0s2469g0120	Psat0s2694g0160	Psat0s4245g0080
Psat0s2660g0080	Psat0s2469g0120	Psat0s2597g0160	Psat0s6638g0160	Psat0s2469g0120	Psat0s3211g0120	Psat0s3016g0120	Psat0ss2585g0120	Psat0s4032g0040	Psat0s2493g0120	Psat0s2707g0200	Psat0s4394g0080
Psat0s2664g0040	Psat0s2493g0120	Psat0s2626g0040	Psat0s679g0120	Psat0s2493g0120	Psat0s3211g0160	Psat0s302g0200	Psat0ss2585g0320	Psat0s4033g0040	Psat0s2524g0040	Psat0s2724g0080	Psat0s4427g0120
Psat0s2701g0040	Psat0s24g0040	Psat0s2660g0080	Psat0s8241g0040	Psat0s24g0040	Psat0s3249g0040	Psat0s3033g0160	Psat0ss8606g0080	Psat0s4033g0080	Psat0s2558g0040	Psat0s2745g0200	Psat0s451g0120
Psat0s2778g0080	Psat0s2502g0160	Psat0s2674g0040	Psat0s825g0080	Psat0s2502g0160	Psat0s3253g0080	Psat0s3040g0040	Psat0ss9363g0160	Psat0s4060g0280	Psat0s2597g0240	Psat0s2778g0080	Psat0s471g0280
Psat0s2778g0120	Psat0s2558g0040	Psat0s2703g0240	Psat0ss2585g0120	Psat0s2558g0040	Psat0s3261g0040	Psat0s3046g0080	Psat1g001040	Psat0s4070g0080	Psat0s2609g0040	Psat0s2790g0160	Psat0s4925g0080
Psat0s27g0040	Psat0s2609g0040	Psat0s2778g0080	Psat0ss2585g0320	Psat0s2609g0040	Psat0s3281g0040	Psat0s304g0160	Psat1g010000	Psat0s4140g0080	Psat0s2617g0080	Psat0s2833g0040	Psat0s501g0040
Psat0s2809g0120	Psat0s2617g0080	Psat0s2849g0040	Psat0ss3962g0360	Psat0s2617g0080	Psat0s3306g0040	Psat0s305g0040	Psat1g011360	Psat0s4182g0080	Psat0s2617g0120	Psat0s2849g0040	Psat0s502g0040
Psat0s2814g0040	Psat0s2617g0200	Psat0s2878g0040	Psat0ss8330g0160	Psat0s2617g0200	Psat0s3335g0120	Psat0s3079g0040	Psat1g017200	Psat0s4195g0120	Psat0s2617g0200	Psat0s285g0120	Psat0s5329g0080
Psat0s2824g0040	Psat0s2626g0040	Psat0s2993g0360	Psat0ss888g0040	Psat0s2626g0040	Psat0s3342g0120	Psat0s3082g0120	Psat1g020600	Psat0s4390g0080	Psat0s2650g0040	Psat0s2878g0040	Psat0s595g0040
Psat0s2833g0040	Psat0s2636g0080	Psat0s3016g0040	Psat0ss9363g0160	Psat0s2636g0080	Psat0s3354g0080	Psat0s3083g0120	Psat1g028160	Psat0s4413g0080	Psat0s2658g0080	Psat0s2889g0080	Psat0s644g0040
Psat0s2836g0040	Psat0s2645g0040	Psat0s3016g0120	Psat1g001040	Psat0s2645g0040	Psat0s3398g0320	Psat0s3179g0040	Psat1g028520	Psat0s4431g0080	Psat0s2728g0040	Psat0s2894g0040	Psat0s654g0040
Psat0s285g0120	Psat0s2711g0040	Psat0s3016g0280	Psat1g002400	Psat0s2711g0040	Psat0s3419g0040	Psat0s3268g0280	Psat1g029040	Psat0s4482g0040	Psat0s2771g0040	Psat0s2955g0160	Psat0s679g0120
Psat0s2882g0040	Psat0s2711g0160	Psat0s3033g0160	Psat1g003880	Psat0s2711g0160	Psat0s3437g0040	Psat0s3310g0040	Psat1g029080	Psat0s4652g0040	Psat0s2771g0240	Psat0s3016g0040	Psat0s825g0080
Psat0s2894g0040	Psat0s2724g0160	Psat0s3046g0080	Psat1g005040	Psat0s2724g0160	Psat0s350g0080	Psat0s3453g0120	Psat1g030600	Psat0s476g0120	Psat0s2771g0280	Psat0s3016g0120	Psat0ss2562g0280
Psat0s2922g0040	Psat0s2741g0080	Psat0s304g0160	Psat1g015960	Psat0s2741g0080	Psat0s3511g0080	Psat0s3463g0040	Psat1g032680	Psat0s476g0160	Psat0s2772g0040	Psat0s3033g0160	Psat0ss2585g0320
Psat0s2993g0360	Psat0s2771g0240	Psat0s3071g0120	Psat1g016320	Psat0s2771g0240	Psat0s3634g0160	Psat0s349g0040	Psat1g032840	Psat0s4951g0160	Psat0s277g0160	Psat0s3040g0040	Psat0ss3348g0040
Psat0s3003g0120	Psat0s2772g0040	Psat0s3079g0040	Psat1g016840	Psat0s2772g0040	Psat0s3639g0040	Psat0s3551g0040	Psat1g035800	Psat0s4951g0200	Psat0s280g0040	Psat0s3046g0080	Psat0ss3962g0360
Psat0s3016g0040	Psat0s280g0040	Psat0s307g0040	Psat1g023160	Psat0s280g0040	Psat0s3645g0040	Psat0s3560g0080	Psat1g036200	Psat0s5063g0040	Psat0s2857g0040	Psat0s3071g0120	Psat0ss5398g0080
Psat0s3032g0040	Psat0s2823g0080	Psat0s3082g0120	Psat1g028160	Psat0s2823g0080	Psat0s3693g0040	Psat0s3560g0120	Psat1g040480	Psat0s5157g0040	Psat0s2889g0080	Psat0s3083g0120	Psat0ss6451g0040
Psat0s3033g0160	Psat0s283g0040	Psat0s3083g0120	Psat1g029040	Psat0s283g0040	Psat0s3709g0200	Psat0s3602g0040	Psat1g044280	Psat0s5205g0040	Psat0s2928g0080	Psat0s3135g0240	Psat0ss8330g0160
Psat0s3040g0040	Psat0s2857g0040	Psat0s3174g0040	Psat1g029080	Psat0s2857g0040	Psat0s3737g0040	Psat0s3618g0080	Psat1g047880	Psat0s5291g0120	Psat0s2998g0040	Psat0s3135g0280	Psat0ss8606g0080
Psat0s3066g0280	Psat0s2928g0080	Psat0s3179g0040	Psat1g031360	Psat0s2928g0080	Psat0s3776g0040	Psat0s3689g0040	Psat1g048920	Psat0s529g0040	Psat0s3011g0040	Psat0s3179g0040	Psat0ss888g0040
Psat0s307g0040	Psat0s2953g0040	Psat0s3211g0080	Psat1g032680	Psat0s2953g0040	Psat0s3911g0120	Psat0s3878g0080	Psat1g051600	Psat0s545g0040	Psat0s3071g0160	Psat0s3238g0040	Psat0ss9363g0160
Psat0s3082g0120	Psat0s2953g0120	Psat0s3213g0040	Psat1g033920	Psat0s2953g0120	Psat0s4069g0080	Psat0s3930g0040	Psat1g057920	Psat0s5532g0040	Psat0s3071g0240	Psat0s3241g0080	Psat1g005040
Psat0s3083g0120	Psat0s2980g0120	Psat0s3238g0040	Psat1g034720	Psat0s2980g0120	Psat0s4121g0040	Psat0s3959g0040	Psat1g058560	Psat0s5865g0120	Psat0s3072g0120	Psat0s3268g0280	Psat1g009360
Psat0s3123g0160	Psat0s3011g0040	Psat0s3261g0040	Psat1g036200	Psat0s3011g0040	Psat0s4150g0040	Psat0s3961g0080	Psat1g060840	Psat0s6741g0040	Psat0s3083g0160	Psat0s3278g0040	Psat1g010000
Psat0s3135g0280	Psat0s3072g0120	Psat0s3310g0040	Psat1g036280	Psat0s3072g0120	Psat0s4179g0040	Psat0s3961g0120	Psat1g061600	Psat0s791g0120	Psat0s3111g0200	Psat0s3355g0160	Psat1g016600
Psat0s3149g0080	Psat0s3111g0200	Psat0s3384g0080	Psat1g040480	Psat0s3111g0200	Psat0s4182g0040	Psat0s3979g0120	Psat1g067040	Psat0s846g0040	Psat0s3119g0320	Psat0s3398g0360	Psat1g017200
Psat0s3160g0040	Psat0s3119g0400	Psat0s3398g0360	Psat1g042800	Psat0s3119g0400	Psat0s4202g0040	Psat0s4032g0040	Psat1g070840	Psat0ss1196g0680	Psat0s3119g0400	Psat0s3453g0120	Psat1g019440
Psat0s3163g0120	Psat0s3123g0080	Psat0s341g0040	Psat1g044280	Psat0s3123g0080	Psat0s4250g0040	Psat0s4061g0040	Psat1g074800	Psat0ss2518g0120	Psat0s3123g0080	Psat0s3463g0040	Psat1g023160
Psat0s3179g0040	Psat0s3182g0040	Psat0s3444g0120	Psat1g044880	Psat0s3182g0040	Psat0s4347g0040	Psat0s4067g0040	Psat1g078320	Psat0ss29864g0040	Psat0s3135g0240	Psat0s349g0040	Psat1g028160
Psat0s3241g0080	Psat0s3211g0120	Psat0s3463g0040	Psat1g047000	Psat0s3211g0120	Psat0s4468g0080	Psat0s4070g0080	Psat1g079720	Psat0ss5882g0120	Psat0s3211g0160	Psat0s3522g0080	Psat1g029040
Psat0s3278g0040	Psat0s3211g0160	Psat0s349g0040	Psat1g047560	Psat0s3211g0160	Psat0s4551g0080	Psat0s4106g0080	Psat1g081400	Psat0ss7220g0040	Psat0s3249g0040	Psat0s3560g0120	Psat1g029080
Psat0s3383g0080	Psat0s3249g0040	Psat0s3549g0080	Psat1g049240	Psat0s3249g0040	Psat0s4582g0080	Psat0s4172g0040	Psat1g082320	Psat1g003480	Psat0s3253g0080	Psat0s3602g0040	Psat1g032680
Psat0s3398g0360	Psat0s3253g0080	Psat0s3560g0080	Psat1g053920	Psat0s3253g0080	Psat0s4616g0080	Psat0s4182g0080	Psat1g083320	Psat1g010280	Psat0s3306g0040	Psat0s3618g0080	Psat1g034720
Psat0s33g0200	Psat0s3281g0040	Psat0s3560g0120	Psat1g060840	Psat0s3281g0040	Psat0s4675g0040	Psat0s4195g0120	Psat1g085080	Psat1g010320	Psat0s3335g0120	Psat0s3736g0080	Psat1g040000
Psat0s342g0040	Psat0s3306g0040	Psat0s3561g0040	Psat1g061600	Psat0s3306g0040	Psat0s4676g0040	Psat0s4245g0040	Psat1g086280	Psat1g010480	Psat0s3342g0120	Psat0s375g0120	Psat1g044280
Psat0s3447g0040	Psat0s3335g0120	Psat0s3602g0040	Psat1g071160	Psat0s3335g0120	Psat0s4687g0040	Psat0s4403g0040	Psat1g087960	Psat1g010800	Psat0s3396g0040	Psat0s3779g0080	Psat1g045800
Psat0s3463g0040	Psat0s3342g0120	Psat0s3618g0080	Psat1g076600	Psat0s3342g0120	Psat0s471g0280	Psat0s4413g0080	Psat1g089440	Psat1g011680	Psat0s3403g0040	Psat0s3815g0040	Psat1g047000
Psat0s349g0040	Psat0s3434g0080	Psat0s3643g0040	Psat1g077840	Psat0s3434g0080	Psat0s5027g0040	Psat0s4482g0040	Psat1g096440	Psat1g013960	Psat0s3434g0080	Psat0s3878g0080	Psat1g050120
Psat0s350g0120	Psat0s3437g0040	Psat0s3689g0040	Psat1g078320	Psat0s3437g0040	Psat0s50g0040	Psat0s4564g0080	Psat1g110040	Psat1g014720	Psat0s3437g0040	Psat0s3914g0040	Psat1g050280
Psat0s3527g0040	Psat0s3500g0120	Psat0s3779g0080	Psat1g079720	Psat0s3500g0120	Psat0s5174g0040	Psat0s4627g0160	Psat1g113400	Psat1g018920	Psat0s3493g0080	Psat0s3917g0040	Psat1g050760
Psat0s3560g0120	Psat0s3505g0040	Psat0s3815g0040	Psat1g080880	Psat0s3505g0040	Psat0s564g0040	Psat0s476g0120	Psat1g114440	Psat1g018960	Psat0s3505g0040	Psat0s3930g0040	Psat1g055840
Psat0s3599g0040	Psat0s350g0040	Psat0s3878g0080	Psat1g081400	Psat0s350g0040	Psat0s5760g0040	Psat0s4828g0040	Psat1g118040	Psat1g020640	Psat0s3511g0080	Psat0s3959g0040	Psat1g057920
Psat0s3599g0080	Psat0s3511g0080	Psat0s3914g0040	Psat1g082320	Psat0s3511g0080	Psat0s6213g0040	Psat0s4841g0080	Psat1g124320	Psat1g021680	Psat0s3539g0040	Psat0s3961g0080	Psat1g057960
Psat0s3602g0040	Psat0s3536g0080	Psat0s3930g0040	Psat1g085080	Psat0s3536g0080	Psat0s654g0120	Psat0s48g0040	Psat1g125120	Psat1g024320	Psat0s3604g0080	Psat0s3961g0120	Psat1g060840
Psat0s3618g0080	Psat0s3539g0040	Psat0s3932g0040	Psat1g086280	Psat0s3539g0040	Psat0s66g0240	Psat0s4951g0040	Psat1g131000	Psat1g024400	Psat0s3632g0040	Psat0s4032g0040	Psat1g061600
Psat0s3705g0040	Psat0s3550g0040	Psat0s3959g0040	Psat1g096440	Psat0s3550g0040	Psat0s66g0280	Psat0s4951g0160	Psat1g147760	Psat1g027160	Psat0s3634g0160	Psat0s4053g0080	Psat1g064080
Psat0s3736g0080	Psat0s3645g0040	Psat0s3961g0080	Psat1g100480	Psat0s3645g0040	Psat0s730g0120	Psat0s4951g0200	Psat1g154840	Psat1g028920	Psat0s3645g0040	Psat0s4061g0040	Psat1g067920
Psat0s3776g0080	Psat0s3709g0200	Psat0s3961g0120	Psat1g104600	Psat0s3709g0200	Psat0s73g0040	Psat0s5005g0040	Psat1g155960	Psat1g038000	Psat0s3709g0200	Psat0s4061g0160	Psat1g074600
Psat0s3782g0040	Psat0s3723g0120	Psat0s4026g0080	Psat1g110040	Psat0s3723g0120	Psat0s740g0040	Psat0s5063g0040	Psat1g156680	Psat1g038600	Psat0s3723g0120	Psat0s4070g0080	Psat1g075280
Psat0s3815g0040	Psat0s3737g0040	Psat0s4032g0040	Psat1g113400	Psat0s3737g0040	Psat0s748g0040	Psat0s5079g0040	Psat1g157680	Psat1g038640	Psat0s3737g0040	Psat0s4106g0080	Psat1g078320
Psat0s3878g0080	Psat0s3758g0080	Psat0s4061g0040	Psat1g117920	Psat0s3758g0080	Psat0s762g0040	Psat0s5079g0080	Psat1g158200	Psat1g038720	Psat0s3758g0080	Psat0s4182g0080	Psat1g078400
Psat0s3917g0040	Psat0s3776g0040	Psat0s4061g0160	Psat1g123000	Psat0s3776g0040	Psat0s777g0080	Psat0s5205g0040	Psat1g160600	Psat1g038760	Psat0s3776g0040	Psat0s4195g0120	Psat1g079160
Psat0s3930g0040	Psat0s3819g0040	Psat0s4067g0040	Psat1g124320	Psat0s3819g0040	Psat0s955g0160	Psat0s529g0040	Psat1g160920	Psat1g039480	Psat0s3779g0120	Psat0s4413g0080	Psat1g079720
Psat0s3932g0040	Psat0s3850g0080	Psat0s4070g0080	Psat1g128600	Psat0s3850g0080	Psat0s9637g0040	Psat0s5532g0040	Psat1g162040	Psat1g040560	Psat0s3812g0040	Psat0s4482g0040	Psat1g080880
Psat0s3961g0080	Psat0s401g0040	Psat0s4106g0080	Psat1g129480	Psat0s401g0040	Psat0ss1776g0040	Psat0s5633g0040	Psat1g162240	Psat1g052520	Psat0s3819g0040	Psat0s4564g0080	Psat1g081400
Psat0s3961g0120	Psat0s4026g0080	Psat0s4142g0160	Psat1g130200	Psat0s4026g0080	Psat0ss2585g0600	Psat0s616g0040	Psat1g166760	Psat1g055320	Psat0s3863g0040	Psat0s4583g0080	Psat1g082320
Psat0s3g0040	Psat0s4061g0120	Psat0s4143g0040	Psat1g131000	Psat0s4061g0120	Psat0ss3186g0160	Psat0s6482g0040	Psat1g168440	Psat1g061200	Psat0s4060g0080	Psat0s4627g0160	Psat1g083320
Psat0s4032g0040	Psat0s4067g0040	Psat0s4148g0040	Psat1g133080	Psat0s4067g0040	Psat0ss4236g0240	Psat0s6741g0040	Psat1g169160	Psat1g067960	Psat0s4061g0120	Psat0s476g0120	Psat1g085080
Psat0s4061g0040	Psat0s4069g0080	Psat0s4150g0200	Psat1g134640	Psat0s4069g0080	Psat0ss6702g0240	Psat0s675g0040	Psat1g169880	Psat1g075440	Psat0s4069g0080	Psat0s4828g0040	Psat1g086280
Psat0s4070g0080	Psat0s4107g0080	Psat0s4182g0080	Psat1g140600	Psat0s4107g0080	Psat1g005480	Psat0s7144g0040	Psat1g174680	Psat1g085560	Psat0s410g0080	Psat0s4841g0080	Psat1g089000
Psat0s4095g0040	Psat0s4143g0040	Psat0s4195g0120	Psat1g140640	Psat0s4143g0040	Psat1g007720	Psat0s797g0240	Psat1g178760	Psat1g086520	Psat0s4121g0080	Psat0s4889g0040	Psat1g089440
Psat0s4140g0080	Psat0s4150g0040	Psat0s4245g0040	Psat1g141440	Psat0s4150g0040	Psat1g010000	Psat0s846g0040	Psat1g191280	Psat1g088200	Psat0s4150g0040	Psat0s4951g0160	Psat1g089520
Psat0s4182g0080	Psat0s4179g0040	Psat0s4390g0080	Psat1g146720	Psat0s4179g0040	Psat1g016320	Psat0s922g0040	Psat1g198160	Psat1g089960	Psat0s4179g0040	Psat0s4951g0200	Psat1g090040
Psat0s4195g0120	Psat0s4182g0040	Psat0s4413g0040	Psat1g147760	Psat0s4182g0040	Psat1g017360	Psat0s922g0240	Psat1g198840	Psat1g090960	Psat0s4182g0040	Psat0s5005g0040	Psat1g090760
Psat0s4413g0040	Psat0s4202g0040	Psat0s4413g0080	Psat1g150800	Psat0s4202g0040	Psat1g021440	Psat0s952g0040	Psat1g200200	Psat1g095640	Psat0s4202g0040	Psat0s5063g0040	Psat1g093640
Psat0s4413g0080	Psat0s4250g0040	Psat0s4427g0040	Psat1g151320	Psat0s4250g0040	Psat1g022680	Psat0s952g0080	Psat1g200800	Psat1g097920	Psat0s4287g0040	Psat0s5067g0040	Psat1g096440
Psat0s4431g0040	Psat0s4420g0080	Psat0s4474g0040	Psat1g152680	Psat0s4420g0080	Psat1g024600	Psat0s976g0040	Psat1g209600	Psat1g100320	Psat0s4420g0080	Psat0s5079g0040	Psat1g099360
Psat0s4431g0080	Psat0s4427g0120	Psat0s4482g0040	Psat1g154080	Psat0s4427g0120	Psat1g027200	Psat0ss2193g0160	Psat1g212280	Psat1g101080	Psat0s4423g0040	Psat0s5079g0080	Psat1g100040
Psat0s443g0040	Psat0s443g0080	Psat0s4564g0080	Psat1g155160	Psat0s443g0080	Psat1g030520	Psat0ss2562g0040	Psat1g213400	Psat1g101640	Psat0s4427g0120	Psat0s5157g0040	Psat1g104600
Psat0s4441g0040	Psat0s4468g0080	Psat0s4583g0080	Psat1g155960	Psat0s4468g0080	Psat1g033880	Psat0ss29864g0040	Psat1g214880	Psat1g102600	Psat0s445g0080	Psat0s5205g0080	Psat1g112720
Psat0s4463g0120	Psat0s4526g0040	Psat0s4627g0160	Psat1g156680	Psat0s4526g0040	Psat1g035600	Psat0ss5398g0040	Psat1g215040	Psat1g105680	Psat0s4468g0080	Psat0s5249g0040	Psat1g113400
Psat0s4482g0040	Psat0s4616g0080	Psat0s4828g0040	Psat1g157680	Psat0s4616g0080	Psat1g035640	Psat0ss5408g0040	Psat1g218680	Psat1g105960	Psat0s4616g0080	Psat0s529g0040	Psat1g114440
Psat0s4603g0040	Psat0s4675g0040	Psat0s4951g0200	Psat1g158200	Psat0s4675g0040	Psat1g035680	Psat0ss5882g0080	Psat1g219120	Psat1g108120	Psat0s4676g0040	Psat0s5711g0040	Psat1g114480
Psat0s4652g0040	Psat0s4676g0040	Psat0s5027g0040	Psat1g160600	Psat0s4676g0040	Psat1g036200	Psat0ss5882g0120	Psat1g224800	Psat1g109200	Psat0s4687g0040	Psat0s5865g0120	Psat1g115360
Psat0s469g0040	Psat0s4687g0040	Psat0s5063g0040	Psat1g160920	Psat0s4687g0040	Psat1g036280	Psat0ss5882g0160	Psat2g004320	Psat1g109800	Psat0s4699g0040	Psat0s616g0040	Psat1g118040
Psat0s4775g0040	Psat0s4699g0040	Psat0s5079g0040	Psat1g162240	Psat0s4699g0040	Psat1g039680	Psat0ss7220g0040	Psat2g004960	Psat1g122640	Psat0s470g0040	Psat0s61g0040	Psat1g124320
Psat0s4889g0040	Psat0s471g0280	Psat0s5079g0080	Psat1g165920	Psat0s471g0280	Psat1g041240	Psat0ss8104g0040	Psat2g007920	Psat1g123760	Psat0s471g0280	Psat0s629g0200	Psat1g126600
Psat0s489g0040	Psat0s4771g0040	Psat0s5157g0040	Psat1g165960	Psat0s4771g0040	Psat1g041760	Psat0ss8330g0360	Psat2g009400	Psat1g124360	Psat0s4762g0120	Psat0s6482g0040	Psat1g129480
Psat0s4951g0200	Psat0s501g0120	Psat0s5205g0040	Psat1g166760	Psat0s501g0120	Psat1g042560	Psat0ss9065g0160	Psat2g018480	Psat1g124440	Psat0s501g0120	Psat0s667g0200	Psat1g130200
Psat0s4952g0040	Psat0s5174g0040	Psat0s5205g0080	Psat1g166800	Psat0s5174g0040	Psat1g044200	Psat0ss9363g0200	Psat2g019160	Psat1g126840	Psat0s5027g0040	Psat0s6741g0040	Psat1g132040
Psat0s5063g0040	Psat0s5189g0040	Psat0s529g0040	Psat1g168440	Psat0s5189g0040	Psat1g045480	Psat1g001600	Psat2g024640	Psat1g128320	Psat0s50g0040	Psat0s675g0040	Psat1g134640
Psat0s5079g0040	Psat0s521g0040	Psat0s5831g0040	Psat1g169160	Psat0s521g0040	Psat1g047720	Psat1g001680	Psat2g027400	Psat1g132520	Psat0s5117g0080	Psat0s7144g0040	Psat1g136960
Psat0s5079g0080	Psat0s5304g0040	Psat0s616g0040	Psat1g173520	Psat0s5304g0040	Psat1g047880	Psat1g004480	Psat2g027880	Psat1g132720	Psat0s5121g0040	Psat0s7144g0080	Psat1g140600
Psat0s5157g0040	Psat0s564g0040	Psat0s61g0040	Psat1g175120	Psat0s564g0040	Psat1g048000	Psat1g008000	Psat2g031920	Psat1g133240	Psat0s521g0040	Psat0s797g0240	Psat1g140640
Psat0s529g0040	Psat0s5738g0040	Psat0s6741g0040	Psat1g176360	Psat0s5738g0040	Psat1g048160	Psat1g010200	Psat2g044760	Psat1g134160	Psat0s564g0040	Psat0s846g0040	Psat1g141440
Psat0s545g0040	Psat0s595g0120	Psat0s7144g0080	Psat1g178680	Psat0s595g0120	Psat1g048760	Psat1g010280	Psat2g052240	Psat1g135400	Psat0s5760g0040	Psat0s853g0120	Psat1g142960
Psat0s545g0240	Psat0s6080g0040	Psat0s740g0280	Psat1g178720	Psat0s6080g0040	Psat1g050120	Psat1g010320	Psat2g053560	Psat1g136840	Psat0s6080g0040	Psat0s8791g0040	Psat1g143160
Psat0s5532g0040	Psat0s61g0040	Psat0s797g0240	Psat1g180800	Psat0s61g0040	Psat1g050760	Psat1g011680	Psat2g053920	Psat1g139600	Psat0s653g0080	Psat0s922g0240	Psat1g144600
Psat0s5646g0040	Psat0s653g0240	Psat0s846g0040	Psat1g184800	Psat0s653g0240	Psat1g055840	Psat1g018400	Psat2g055560	Psat1g139760	Psat0s653g0240	Psat0s952g0040	Psat1g147760
Psat0s607g0080	Psat0s654g0040	Psat0s876g0120	Psat1g187800	Psat0s654g0040	Psat1g059520	Psat1g018920	Psat2g055720	Psat1g148520	Psat0s654g0120	Psat0s952g0080	Psat1g150800
Psat0s616g0040	Psat0s654g0120	Psat0s929g0160	Psat1g189800	Psat0s654g0120	Psat1g060840	Psat1g018960	Psat2g058280	Psat1g152800	Psat0s66g0240	Psat0s976g0040	Psat1g152680
Psat0s6741g0040	Psat0s66g0120	Psat0s952g0040	Psat1g190560	Psat0s66g0120	Psat1g062360	Psat1g019600	Psat2g058920	Psat1g153280	Psat0s66g0280	Psat0ss1860g0200	Psat1g155960
Psat0s791g0040	Psat0s66g0240	Psat0s952g0080	Psat1g192560	Psat0s66g0240	Psat1g062400	Psat1g020640	Psat2g059600	Psat1g157480	Psat0s6755g0040	Psat0ss29864g0040	Psat1g156680
Psat0s791g0120	Psat0s66g0280	Psat0s976g0040	Psat1g194120	Psat0s66g0280	Psat1g062680	Psat1g024320	Psat2g060240	Psat1g159480	Psat0s694g0080	Psat0ss3101g0040	Psat1g157680
Psat0s797g0120	Psat0s6755g0040	Psat0ss1860g0200	Psat1g198160	Psat0s6755g0040	Psat1g062720	Psat1g024360	Psat2g070440	Psat1g161720	Psat0s730g0160	Psat0ss5398g0040	Psat1g159880
Psat0s846g0040	Psat0s679g0120	Psat0ss2193g0160	Psat1g198840	Psat0s679g0120	Psat1g067040	Psat1g024400	Psat2g070560	Psat1g162320	Psat0s73g0040	Psat0ss5408g0040	Psat1g160600
Psat0s853g0120	Psat0s694g0080	Psat0ss2585g0600	Psat1g199240	Psat0s694g0080	Psat1g067120	Psat1g025560	Psat2g073600	Psat1g163120	Psat0s748g0040	Psat0ss5882g0080	Psat1g160920
Psat0s952g0080	Psat0s700g0080	Psat0ss26165g0200	Psat1g200200	Psat0s700g0080	Psat1g068200	Psat1g027160	Psat2g078360	Psat1g163360	Psat0s777g0080	Psat0ss5882g0120	Psat1g162240
Psat0ss1196g0680	Psat0s730g0240	Psat0ss29864g0040	Psat1g200800	Psat0s730g0240	Psat1g070000	Psat1g029400	Psat2g080880	Psat1g166520	Psat0s794g0040	Psat0ss5882g0160	Psat1g165920
Psat0ss2562g0360	Psat0s740g0040	Psat0ss5398g0040	Psat1g202880	Psat0s740g0040	Psat1g072920	Psat1g038000	Psat2g081360	Psat1g174720	Psat0s8241g0040	Psat0ss7220g0040	Psat1g165960
Psat0ss26108g0040	Psat0s748g0040	Psat0ss5882g0080	Psat1g212280	Psat0s748g0040	Psat1g075280	Psat1g038600	Psat2g106320	Psat1g180040	Psat0s825g0040	Psat0ss8104g0040	Psat1g166760
Psat0ss29864g0040	Psat0s794g0040	Psat0ss5882g0120	Psat1g214880	Psat0s794g0040	Psat1g076720	Psat1g040560	Psat2g108160	Psat1g191920	Psat0s944g0080	Psat0ss9363g0200	Psat1g166800
Psat0ss4737g0040	Psat0s8241g0040	Psat0ss5882g0160	Psat1g218680	Psat0s8241g0040	Psat1g076840	Psat1g040640	Psat2g111280	Psat1g197920	Psat0s947g0040	Psat0ss9984g0040	Psat1g168440
Psat0ss5882g0080	Psat0s929g0080	Psat0ss6620g0040	Psat1g219120	Psat0s929g0080	Psat1g078400	Psat1g041440	Psat2g124800	Psat1g199560	Psat0s955g0120	Psat1g001360	Psat1g169160
Psat0ss5882g0160	Psat0s944g0080	Psat0ss6702g0360	Psat1g221320	Psat0s944g0080	Psat1g078480	Psat1g050600	Psat2g125560	Psat1g202560	Psat0s976g0160	Psat1g001600	Psat1g173520
Psat0ss6702g0320	Psat0s955g0120	Psat0ss8104g0040	Psat1g224800	Psat0s955g0120	Psat1g078840	Psat1g051400	Psat2g125920	Psat1g204360	Psat0ss1776g0040	Psat1g001680	Psat1g177480
Psat0ss7220g0040	Psat0ss1776g0040	Psat1g001080	Psat2g010240	Psat0ss1776g0040	Psat1g081520	Psat1g052520	Psat2g127200	Psat1g206880	Psat0ss3348g0040	Psat1g002480	Psat1g182600
Psat1g002480	Psat0ss2518g0320	Psat1g001600	Psat2g025760	Psat0ss2518g0320	Psat1g082320	Psat1g053400	Psat2g128960	Psat1g207920	Psat0ss4236g0200	Psat1g005560	Psat1g184800
Psat1g002640	Psat0ss4236g0200	Psat1g001680	Psat2g027880	Psat0ss4236g0200	Psat1g082760	Psat1g054720	Psat2g132560	Psat1g211880	Psat0ss4236g0240	Psat1g010280	Psat1g184880
Psat1g004840	Psat0ss4236g0240	Psat1g002480	Psat2g029920	Psat0ss4236g0240	Psat1g083080	Psat1g055320	Psat2g133120	Psat1g212880	Psat0ss4633g0080	Psat1g010320	Psat1g189800
Psat1g007240	Psat0ss6702g0240	Psat1g004480	Psat2g033600	Psat0ss6702g0240	Psat1g083600	Psat1g064600	Psat2g137520	Psat1g216480	Psat0ss6702g0360	Psat1g010480	Psat1g192560
Psat1g007560	Psat0ss7919g0080	Psat1g004640	Psat2g038320	Psat0ss7919g0080	Psat1g084840	Psat1g067960	Psat2g144160	Psat1g224240	Psat0ss7919g0080	Psat1g011680	Psat1g195040
Psat1g010240	Psat0ss8606g0040	Psat1g004920	Psat2g044360	Psat0ss8606g0040	Psat1g085080	Psat1g074160	Psat2g151400	Psat2g004480	Psat0ss8606g0040	Psat1g014720	Psat1g196120
Psat1g010280	Psat0ss9363g0160	Psat1g010280	Psat2g044760	Psat0ss9363g0160	Psat1g087280	Psat1g075440	Psat2g153120	Psat2g006440	Psat0ss9363g0080	Psat1g018400	Psat1g198160
Psat1g010320	Psat0ss9363g0200	Psat1g010320	Psat2g047440	Psat0ss9363g0200	Psat1g089520	Psat1g079600	Psat2g153680	Psat2g013200	Psat0ss9363g0160	Psat1g018920	Psat1g198960
Psat1g010480	Psat0ss9363g0320	Psat1g010480	Psat2g052240	Psat0ss9363g0320	Psat1g089880	Psat1g082360	Psat2g154560	Psat2g013360	Psat1g004920	Psat1g018960	Psat1g199160
Psat1g010800	Psat1g003040	Psat1g011680	Psat2g056200	Psat1g003040	Psat1g097360	Psat1g083360	Psat2g157040	Psat2g017360	Psat1g006640	Psat1g020640	Psat1g199880
Psat1g011360	Psat1g004640	Psat1g018920	Psat2g056680	Psat1g004640	Psat1g099840	Psat1g084840	Psat2g158920	Psat2g017640	Psat1g006800	Psat1g021680	Psat1g200200
Psat1g011680	Psat1g004760	Psat1g018960	Psat2g060240	Psat1g004760	Psat1g101960	Psat1g085360	Psat2g162000	Psat2g018160	Psat1g007600	Psat1g022920	Psat1g200800
Psat1g011720	Psat1g007600	Psat1g019600	Psat2g060400	Psat1g007600	Psat1g104400	Psat1g086000	Psat2g165600	Psat2g018200	Psat1g015320	Psat1g024320	Psat1g202160
Psat1g012920	Psat1g007720	Psat1g020640	Psat2g064400	Psat1g007720	Psat1g109400	Psat1g086600	Psat2g169240	Psat2g018280	Psat1g015440	Psat1g024360	Psat1g202880
Psat1g014720	Psat1g008320	Psat1g021440	Psat2g067400	Psat1g008320	Psat1g109440	Psat1g087000	Psat2g170040	Psat2g018640	Psat1g015480	Psat1g024400	Psat1g207800
Psat1g016080	Psat1g008920	Psat1g023440	Psat2g072160	Psat1g008920	Psat1g113400	Psat1g087040	Psat2g171480	Psat2g018720	Psat1g016320	Psat1g024520	Psat1g211840
Psat1g018920	Psat1g011480	Psat1g024320	Psat2g073600	Psat1g011480	Psat1g113960	Psat1g087120	Psat2g175160	Psat2g018880	Psat1g016600	Psat1g025560	Psat1g212320
Psat1g018960	Psat1g011640	Psat1g024360	Psat2g075640	Psat1g011640	Psat1g115520	Psat1g087240	Psat2g175880	Psat2g018960	Psat1g017360	Psat1g027160	Psat1g212400
Psat1g020080	Psat1g016320	Psat1g024400	Psat2g079080	Psat1g016320	Psat1g116360	Psat1g087560	Psat2g178360	Psat2g019880	Psat1g024600	Psat1g033280	Psat1g218680
Psat1g020640	Psat1g016600	Psat1g024520	Psat2g085960	Psat1g016600	Psat1g118040	Psat1g088480	Psat2g189960	Psat2g021040	Psat1g026920	Psat1g038000	Psat1g219320
Psat1g021560	Psat1g017200	Psat1g027160	Psat2g087160	Psat1g017200	Psat1g118240	Psat1g088640	Psat2g190600	Psat2g024240	Psat1g028160	Psat1g038600	Psat1g221320
Psat1g024320	Psat1g017360	Psat1g030720	Psat2g090760	Psat1g017360	Psat1g119480	Psat1g090360	Psat3g001680	Psat2g026840	Psat1g029680	Psat1g038640	Psat1g222880
Psat1g024360	Psat1g020400	Psat1g031560	Psat2g094160	Psat1g020400	Psat1g119960	Psat1g090960	Psat3g004240	Psat2g026880	Psat1g030520	Psat1g038720	Psat2g003200
Psat1g024400	Psat1g021400	Psat1g033840	Psat2g116520	Psat1g021400	Psat1g120280	Psat1g096200	Psat3g005680	Psat2g027000	Psat1g031360	Psat1g038760	Psat2g005600
Psat1g024840	Psat1g022680	Psat1g036680	Psat2g119480	Psat1g022680	Psat1g120440	Psat1g096240	Psat3g005720	Psat2g027040	Psat1g032480	Psat1g040440	Psat2g005680
Psat1g026400	Psat1g023360	Psat1g038000	Psat2g120160	Psat1g023360	Psat1g122280	Psat1g097920	Psat3g006280	Psat2g030200	Psat1g032680	Psat1g040560	Psat2g009400
Psat1g027160	Psat1g024600	Psat1g038600	Psat2g124800	Psat1g024600	Psat1g122720	Psat1g100320	Psat3g011120	Psat2g030240	Psat1g032840	Psat1g041360	Psat2g016640
Psat1g027800	Psat1g027200	Psat1g038640	Psat2g125560	Psat1g027200	Psat1g123040	Psat1g101120	Psat3g013080	Psat2g030560	Psat1g033920	Psat1g041400	Psat2g025760
Psat1g028920	Psat1g028160	Psat1g038720	Psat2g125920	Psat1g028160	Psat1g127640	Psat1g102600	Psat3g017440	Psat2g036120	Psat1g035000	Psat1g041440	Psat2g027400
Psat1g029000	Psat1g030520	Psat1g039320	Psat2g130280	Psat1g030520	Psat1g129360	Psat1g102960	Psat3g019560	Psat2g036280	Psat1g035240	Psat1g044040	Psat2g027880
Psat1g030360	Psat1g031360	Psat1g040560	Psat2g133120	Psat1g031360	Psat1g129560	Psat1g105280	Psat3g022080	Psat2g036320	Psat1g035600	Psat1g050600	Psat2g029680
Psat1g033600	Psat1g032480	Psat1g041360	Psat2g144160	Psat1g032480	Psat1g130200	Psat1g105680	Psat3g023160	Psat2g036360	Psat1g035640	Psat1g052520	Psat2g034120
Psat1g035080	Psat1g032680	Psat1g041440	Psat2g150360	Psat1g032680	Psat1g133760	Psat1g105960	Psat3g031240	Psat2g036480	Psat1g036200	Psat1g053400	Psat2g035360
Psat1g038000	Psat1g035160	Psat1g042040	Psat2g157040	Psat1g035160	Psat1g133800	Psat1g108120	Psat3g032680	Psat2g040480	Psat1g040960	Psat1g053440	Psat2g041680
Psat1g039480	Psat1g035600	Psat1g043000	Psat2g157160	Psat1g035600	Psat1g133840	Psat1g108960	Psat3g034160	Psat2g044040	Psat1g041680	Psat1g054720	Psat2g042320
Psat1g040560	Psat1g035640	Psat1g044040	Psat2g158920	Psat1g035640	Psat1g133880	Psat1g109640	Psat3g036560	Psat2g044640	Psat1g042120	Psat1g055320	Psat2g044760
Psat1g041480	Psat1g035680	Psat1g048600	Psat2g165600	Psat1g035680	Psat1g134840	Psat1g113880	Psat3g039000	Psat2g044680	Psat1g042560	Psat1g058680	Psat2g052240
Psat1g042040	Psat1g036200	Psat1g048800	Psat2g167560	Psat1g036200	Psat1g136600	Psat1g116440	Psat3g048520	Psat2g045400	Psat1g043560	Psat1g058960	Psat2g055560
Psat1g044280	Psat1g036280	Psat1g048880	Psat2g170040	Psat1g036280	Psat1g136960	Psat1g120960	Psat3g049440	Psat2g045680	Psat1g044120	Psat1g062080	Psat2g056200
Psat1g047040	Psat1g037240	Psat1g049680	Psat2g170680	Psat1g037240	Psat1g141880	Psat1g124360	Psat3g050080	Psat2g046440	Psat1g044200	Psat1g065640	Psat2g056680
Psat1g047400	Psat1g044120	Psat1g050240	Psat2g175880	Psat1g044120	Psat1g146200	Psat1g124440	Psat3g052360	Psat2g051360	Psat1g045800	Psat1g070080	Psat2g058080
Psat1g048880	Psat1g046920	Psat1g053200	Psat2g178320	Psat1g046920	Psat1g147480	Psat1g128320	Psat3g058600	Psat2g051400	Psat1g048480	Psat1g072440	Psat2g058200
Psat1g049600	Psat1g047560	Psat1g053400	Psat2g178360	Psat1g047560	Psat1g147640	Psat1g129400	Psat3g064320	Psat2g054720	Psat1g048760	Psat1g075080	Psat2g059240
Psat1g052520	Psat1g047880	Psat1g053440	Psat2g180800	Psat1g047880	Psat1g148280	Psat1g130120	Psat3g081040	Psat2g059480	Psat1g048920	Psat1g078560	Psat2g060240
Psat1g053040	Psat1g048160	Psat1g054720	Psat2g183560	Psat1g048160	Psat1g152680	Psat1g132320	Psat3g082960	Psat2g061720	Psat1g050760	Psat1g081160	Psat2g064400
Psat1g053200	Psat1g048760	Psat1g055320	Psat2g186000	Psat1g048760	Psat1g159960	Psat1g132440	Psat3g084480	Psat2g062760	Psat1g051600	Psat1g084840	Psat2g073600
Psat1g053440	Psat1g049080	Psat1g057680	Psat2g190600	Psat1g049080	Psat1g164440	Psat1g132520	Psat3g088760	Psat2g064640	Psat1g052280	Psat1g087000	Psat2g081400
Psat1g055320	Psat1g049920	Psat1g057880	Psat3g000920	Psat1g049920	Psat1g165040	Psat1g135680	Psat3g103360	Psat2g065040	Psat1g052760	Psat1g087040	Psat2g085960
Psat1g058520	Psat1g050000	Psat1g058960	Psat3g005640	Psat1g050000	Psat1g165080	Psat1g135800	Psat3g111160	Psat2g065280	Psat1g053640	Psat1g087120	Psat2g093640
Psat1g058680	Psat1g050120	Psat1g065640	Psat3g005680	Psat1g050120	Psat1g165920	Psat1g136840	Psat3g112240	Psat2g071800	Psat1g057240	Psat1g087240	Psat2g095440
Psat1g061200	Psat1g050760	Psat1g068280	Psat3g005720	Psat1g050760	Psat1g165960	Psat1g137240	Psat3g112960	Psat2g074400	Psat1g059520	Psat1g087560	Psat2g106360
Psat1g062080	Psat1g052040	Psat1g068640	Psat3g006280	Psat1g052040	Psat1g168160	Psat1g141960	Psat3g114000	Psat2g075720	Psat1g060840	Psat1g088400	Psat2g116520
Psat1g067960	Psat1g053640	Psat1g071600	Psat3g008480	Psat1g053640	Psat1g168200	Psat1g148520	Psat3g114080	Psat2g078720	Psat1g062400	Psat1g088480	Psat2g119480
Psat1g072440	Psat1g056280	Psat1g072560	Psat3g009200	Psat1g056280	Psat1g168400	Psat1g149960	Psat3g119520	Psat2g079040	Psat1g062680	Psat1g088640	Psat2g119600
Psat1g074560	Psat1g056960	Psat1g074160	Psat3g011120	Psat1g056960	Psat1g168440	Psat1g151360	Psat3g119560	Psat2g079320	Psat1g064280	Psat1g089960	Psat2g120160
Psat1g075440	Psat1g057240	Psat1g075440	Psat3g013080	Psat1g057240	Psat1g168720	Psat1g152800	Psat3g123640	Psat2g082080	Psat1g065120	Psat1g090360	Psat2g124800
Psat1g075800	Psat1g059200	Psat1g076480	Psat3g022080	Psat1g059200	Psat1g169760	Psat1g153280	Psat3g131040	Psat2g082200	Psat1g066240	Psat1g090400	Psat2g125600
Psat1g079520	Psat1g059520	Psat1g079640	Psat3g023160	Psat1g059520	Psat1g171160	Psat1g155640	Psat3g134320	Psat2g082240	Psat1g066800	Psat1g090960	Psat2g125840
Psat1g080560	Psat1g060840	Psat1g080240	Psat3g024120	Psat1g060840	Psat1g174280	Psat1g157480	Psat3g140480	Psat2g086320	Psat1g067040	Psat1g095600	Psat2g128120
Psat1g082360	Psat1g062360	Psat1g080440	Psat3g026240	Psat1g062360	Psat1g182440	Psat1g157800	Psat3g143280	Psat2g091440	Psat1g067640	Psat1g095920	Psat2g130080
Psat1g083360	Psat1g062680	Psat1g081000	Psat3g031240	Psat1g062680	Psat1g184800	Psat1g160120	Psat3g146000	Psat2g100720	Psat1g069000	Psat1g096200	Psat2g137520
Psat1g088200	Psat1g062720	Psat1g082960	Psat3g032680	Psat1g062720	Psat1g189080	Psat1g160440	Psat3g146560	Psat2g101960	Psat1g071000	Psat1g097920	Psat2g141080
Psat1g089960	Psat1g063360	Psat1g083360	Psat3g038960	Psat1g063360	Psat1g192160	Psat1g161360	Psat3g146600	Psat2g110760	Psat1g074160	Psat1g099240	Psat2g141120
Psat1g092800	Psat1g065120	Psat1g084840	Psat3g039840	Psat1g065120	Psat1g193000	Psat1g161720	Psat3g150400	Psat2g111480	Psat1g074280	Psat1g100320	Psat2g144160
Psat1g092840	Psat1g065960	Psat1g086680	Psat3g047960	Psat1g065960	Psat1g196400	Psat1g162320	Psat3g157600	Psat2g115160	Psat1g074320	Psat1g101120	Psat2g144280
Psat1g093760	Psat1g066240	Psat1g087000	Psat3g049440	Psat1g066240	Psat1g196680	Psat1g163120	Psat3g162080	Psat2g118960	Psat1g074600	Psat1g101640	Psat2g145040
Psat1g094840	Psat1g067120	Psat1g087120	Psat3g050080	Psat1g067120	Psat1g197240	Psat1g166520	Psat3g180840	Psat2g119520	Psat1g075720	Psat1g102600	Psat2g146080
Psat1g094880	Psat1g067640	Psat1g087240	Psat3g053160	Psat1g067640	Psat1g199200	Psat1g168640	Psat3g191480	Psat2g125520	Psat1g076840	Psat1g102960	Psat2g147200
Psat1g096240	Psat1g068000	Psat1g087560	Psat3g053880	Psat1g068000	Psat1g202320	Psat1g171440	Psat3g192760	Psat2g128920	Psat1g077160	Psat1g103680	Psat2g153120
Psat1g097920	Psat1g068280	Psat1g088400	Psat3g055880	Psat1g068280	Psat1g203680	Psat1g173400	Psat3g196040	Psat2g131520	Psat1g078320	Psat1g105680	Psat2g154560
Psat1g100320	Psat1g069920	Psat1g088480	Psat3g064880	Psat1g069920	Psat1g204960	Psat1g175680	Psat3g199080	Psat2g138920	Psat1g078840	Psat1g105960	Psat2g154760
Psat1g100880	Psat1g072920	Psat1g088640	Psat3g066800	Psat1g072920	Psat1g206160	Psat1g178960	Psat3g199600	Psat2g139120	Psat1g082320	Psat1g106560	Psat2g155960
Psat1g101080	Psat1g074160	Psat1g090360	Psat3g067480	Psat1g074160	Psat1g206560	Psat1g180040	Psat3g202040	Psat2g139760	Psat1g082760	Psat1g108120	Psat2g157040
Psat1g101120	Psat1g074280	Psat1g090400	Psat3g076280	Psat1g074280	Psat1g206960	Psat1g181320	Psat4g003680	Psat2g141480	Psat1g084840	Psat1g116440	Psat2g158920
Psat1g101640	Psat1g074320	Psat1g096200	Psat3g081040	Psat1g074320	Psat1g207800	Psat1g182680	Psat4g003720	Psat2g142040	Psat1g084920	Psat1g120960	Psat2g161480
Psat1g101800	Psat1g074600	Psat1g097880	Psat3g084480	Psat1g074600	Psat1g211680	Psat1g183800	Psat4g004320	Psat2g142080	Psat1g085080	Psat1g124360	Psat2g163960
Psat1g102600	Psat1g075720	Psat1g097920	Psat3g084920	Psat1g075720	Psat1g212960	Psat1g184160	Psat4g005360	Psat2g154040	Psat1g087280	Psat1g124440	Psat2g165600
Psat1g102840	Psat1g076840	Psat1g100200	Psat3g088760	Psat1g076840	Psat1g213520	Psat1g184280	Psat4g017600	Psat2g158920	Psat1g089360	Psat1g125680	Psat2g166760
Psat1g103680	Psat1g078400	Psat1g100320	Psat3g101040	Psat1g078400	Psat1g214160	Psat1g184320	Psat4g020240	Psat2g161120	Psat1g089880	Psat1g128320	Psat2g170040
Psat1g104080	Psat1g078480	Psat1g101120	Psat3g103360	Psat1g078480	Psat1g215040	Psat1g184760	Psat4g020600	Psat2g161920	Psat1g092760	Psat1g130120	Psat2g170080
Psat1g104120	Psat1g079800	Psat1g101880	Psat3g106880	Psat1g079800	Psat1g217760	Psat1g189640	Psat4g021840	Psat2g164720	Psat1g094120	Psat1g130360	Psat2g173000
Psat1g105960	Psat1g080320	Psat1g102000	Psat3g108800	Psat1g080320	Psat1g221320	Psat1g190840	Psat4g026720	Psat2g167080	Psat1g101280	Psat1g131800	Psat2g177360
Psat1g106440	Psat1g081160	Psat1g105280	Psat3g111160	Psat1g081160	Psat1g222440	Psat1g191360	Psat4g027240	Psat2g167200	Psat1g104400	Psat1g131840	Psat2g177400
Psat1g108000	Psat1g081280	Psat1g108120	Psat3g114000	Psat1g081280	Psat2g002320	Psat1g191720	Psat4g028560	Psat2g170760	Psat1g109400	Psat1g132560	Psat2g178360
Psat1g108120	Psat1g081400	Psat1g108960	Psat3g115040	Psat1g081400	Psat2g006320	Psat1g192720	Psat4g042240	Psat2g172800	Psat1g110280	Psat1g135200	Psat2g180800
Psat1g109800	Psat1g082320	Psat1g109320	Psat3g116520	Psat1g082320	Psat2g007920	Psat1g194280	Psat4g043320	Psat2g178040	Psat1g113400	Psat1g135680	Psat2g183560
Psat1g119800	Psat1g082760	Psat1g111960	Psat3g119440	Psat1g082760	Psat2g011160	Psat1g195720	Psat4g053680	Psat2g178800	Psat1g116360	Psat1g135800	Psat2g186000
Psat1g120160	Psat1g083080	Psat1g113880	Psat3g119520	Psat1g083080	Psat2g013920	Psat1g197520	Psat4g058680	Psat2g178960	Psat1g118040	Psat1g136840	Psat2g188440
Psat1g121640	Psat1g083600	Psat1g113960	Psat3g119560	Psat1g083600	Psat2g020560	Psat1g197920	Psat4g064800	Psat2g179960	Psat1g118240	Psat1g137240	Psat2g190600
Psat1g122640	Psat1g084840	Psat1g114320	Psat3g128600	Psat1g084840	Psat2g027800	Psat1g200720	Psat4g066760	Psat2g181720	Psat1g119480	Psat1g141960	Psat3g000920
Psat1g123760	Psat1g084920	Psat1g114640	Psat3g129640	Psat1g084920	Psat2g027880	Psat1g202520	Psat4g070120	Psat2g184840	Psat1g119960	Psat1g144440	Psat3g005680
Psat1g123800	Psat1g085080	Psat1g115880	Psat3g134320	Psat1g085080	Psat2g028040	Psat1g203080	Psat4g073280	Psat2g185160	Psat1g120280	Psat1g145000	Psat3g005720
Psat1g124360	Psat1g086200	Psat1g120960	Psat3g137880	Psat1g086200	Psat2g028200	Psat1g203680	Psat4g090920	Psat2g188000	Psat1g120440	Psat1g147320	Psat3g006280
Psat1g124440	Psat1g087280	Psat1g121560	Psat3g140480	Psat1g087280	Psat2g028520	Psat1g204360	Psat4g094000	Psat2g188880	Psat1g121440	Psat1g148520	Psat3g009200
Psat1g124600	Psat1g089360	Psat1g124360	Psat3g140800	Psat1g089360	Psat2g029520	Psat1g205400	Psat4g094320	Psat2g190200	Psat1g122720	Psat1g149960	Psat3g010880
Psat1g128320	Psat1g089520	Psat1g124440	Psat3g143280	Psat1g089520	Psat2g029680	Psat1g205920	Psat4g100800	Psat2g190240	Psat1g123040	Psat1g150720	Psat3g013080
Psat1g132520	Psat1g089880	Psat1g126000	Psat3g146000	Psat1g089880	Psat2g036160	Psat1g207480	Psat4g110080	Psat3g002840	Psat1g124320	Psat1g152800	Psat3g017440
Psat1g132720	Psat1g089920	Psat1g128320	Psat3g146560	Psat1g089920	Psat2g037000	Psat1g207920	Psat4g112000	Psat3g002880	Psat1g127640	Psat1g153280	Psat3g017800
Psat1g133240	Psat1g092760	Psat1g130120	Psat3g146600	Psat1g092760	Psat2g037080	Psat1g211880	Psat4g113200	Psat3g003120	Psat1g129360	Psat1g155120	Psat3g022080
Psat1g134080	Psat1g094120	Psat1g131400	Psat3g150200	Psat1g094120	Psat2g037120	Psat1g212880	Psat4g113680	Psat3g003760	Psat1g129560	Psat1g155880	Psat3g023160
Psat1g134160	Psat1g097360	Psat1g132320	Psat3g151160	Psat1g097360	Psat2g037240	Psat1g213160	Psat4g124160	Psat3g004320	Psat1g130200	Psat1g157480	Psat3g023840
Psat1g135640	Psat1g101280	Psat1g132440	Psat3g156000	Psat1g101280	Psat2g037920	Psat1g216080	Psat4g125240	Psat3g004720	Psat1g133760	Psat1g157800	Psat3g024120
Psat1g135680	Psat1g104400	Psat1g132520	Psat3g162080	Psat1g104400	Psat2g041800	Psat1g216360	Psat4g127080	Psat3g012600	Psat1g133800	Psat1g160440	Psat3g028080
Psat1g136080	Psat1g109400	Psat1g133280	Psat3g162440	Psat1g109400	Psat2g045000	Psat1g218560	Psat4g127360	Psat3g014880	Psat1g133840	Psat1g161360	Psat3g030160
Psat1g138200	Psat1g113400	Psat1g135400	Psat3g178880	Psat1g113400	Psat2g048760	Psat1g221880	Psat4g141760	Psat3g018520	Psat1g133880	Psat1g161720	Psat3g031120
Psat1g139600	Psat1g113960	Psat1g135800	Psat3g187560	Psat1g113960	Psat2g053200	Psat1g222720	Psat4g142360	Psat3g020240	Psat1g136520	Psat1g162320	Psat3g031240
Psat1g139760	Psat1g115520	Psat1g136840	Psat3g187720	Psat1g115520	Psat2g056400	Psat1g222760	Psat4g144560	Psat3g021600	Psat1g136960	Psat1g163120	Psat3g042440
Psat1g141600	Psat1g116360	Psat1g137240	Psat3g191480	Psat1g116360	Psat2g056920	Psat1g224240	Psat4g148640	Psat3g022960	Psat1g137480	Psat1g166520	Psat3g043120
Psat1g141640	Psat1g116960	Psat1g139560	Psat3g191680	Psat1g116960	Psat2g057360	Psat2g001480	Psat4g154360	Psat3g027560	Psat1g139200	Psat1g168640	Psat3g047960
Psat1g144440	Psat1g117520	Psat1g140400	Psat3g191840	Psat1g117520	Psat2g058640	Psat2g006440	Psat4g154800	Psat3g031480	Psat1g141680	Psat1g171440	Psat3g048520
Psat1g148520	Psat1g118240	Psat1g141960	Psat3g196040	Psat1g118240	Psat2g058920	Psat2g013200	Psat4g158480	Psat3g031520	Psat1g141880	Psat1g172040	Psat3g049440
Psat1g150920	Psat1g120440	Psat1g146600	Psat3g198200	Psat1g120440	Psat2g059040	Psat2g013520	Psat4g158560	Psat3g032240	Psat1g144640	Psat1g174720	Psat3g057880
Psat1g152800	Psat1g122280	Psat1g146960	Psat3g198240	Psat1g122280	Psat2g064400	Psat2g016880	Psat4g160760	Psat3g035640	Psat1g144920	Psat1g180040	Psat3g058600
Psat1g153280	Psat1g123040	Psat1g148520	Psat3g199600	Psat1g123040	Psat2g066080	Psat2g017360	Psat4g163440	Psat3g037800	Psat1g146600	Psat1g181320	Psat3g059600
Psat1g153960	Psat1g124320	Psat1g150760	Psat3g202640	Psat1g124320	Psat2g069880	Psat2g017640	Psat4g163560	Psat3g040000	Psat1g147480	Psat1g182040	Psat3g060760
Psat1g157480	Psat1g127640	Psat1g151360	Psat3g206560	Psat1g127640	Psat2g069920	Psat2g017680	Psat4g169280	Psat3g040160	Psat1g147640	Psat1g184280	Psat3g073000
Psat1g159640	Psat1g129200	Psat1g153280	Psat4g006640	Psat1g129200	Psat2g069960	Psat2g018280	Psat4g176240	Psat3g044640	Psat1g148280	Psat1g184320	Psat3g076400
Psat1g161360	Psat1g129560	Psat1g154400	Psat4g007960	Psat1g129560	Psat2g076040	Psat2g018560	Psat4g183520	Psat3g048640	Psat1g150360	Psat1g184760	Psat3g083680
Psat1g161720	Psat1g131280	Psat1g157480	Psat4g015520	Psat1g131280	Psat2g076800	Psat2g018680	Psat4g186680	Psat3g049640	Psat1g154200	Psat1g185800	Psat3g084400
Psat1g162320	Psat1g131480	Psat1g157800	Psat4g015840	Psat1g131480	Psat2g078360	Psat2g018720	Psat4g191920	Psat3g051600	Psat1g155960	Psat1g189640	Psat3g084440
Psat1g163080	Psat1g132920	Psat1g161680	Psat4g017600	Psat1g132920	Psat2g080240	Psat2g018840	Psat4g192240	Psat3g053520	Psat1g156800	Psat1g190840	Psat3g084920
Psat1g163120	Psat1g133800	Psat1g161720	Psat4g020240	Psat1g133800	Psat2g081400	Psat2g019000	Psat4g197720	Psat3g055760	Psat1g158120	Psat1g192720	Psat3g088760
Psat1g164760	Psat1g133840	Psat1g162320	Psat4g021840	Psat1g133840	Psat2g083600	Psat2g019680	Psat4g198280	Psat3g059160	Psat1g159960	Psat1g194280	Psat3g097880
Psat1g165760	Psat1g133880	Psat1g166520	Psat4g026720	Psat1g133880	Psat2g084240	Psat2g019880	Psat4g203480	Psat3g061600	Psat1g160600	Psat1g197920	Psat3g101040
Psat1g166520	Psat1g134840	Psat1g168120	Psat4g042240	Psat1g134840	Psat2g087920	Psat2g020080	Psat4g207240	Psat3g062240	Psat1g160920	Psat1g199560	Psat3g103360
Psat1g168120	Psat1g135440	Psat1g169240	Psat4g050600	Psat1g135440	Psat2g090320	Psat2g021040	Psat4g209320	Psat3g066480	Psat1g164440	Psat1g202520	Psat3g105720
Psat1g173400	Psat1g136960	Psat1g171440	Psat4g053680	Psat1g136960	Psat2g104560	Psat2g021640	Psat4g209600	Psat3g067000	Psat1g164680	Psat1g202640	Psat3g107440
Psat1g175320	Psat1g137480	Psat1g172040	Psat4g062520	Psat1g137480	Psat2g105760	Psat2g022840	Psat4g211040	Psat3g068920	Psat1g164840	Psat1g204000	Psat3g111160
Psat1g175800	Psat1g139160	Psat1g172720	Psat4g062560	Psat1g139160	Psat2g106320	Psat2g024240	Psat4g213360	Psat3g069400	Psat1g165040	Psat1g204360	Psat3g114000
Psat1g180040	Psat1g141880	Psat1g173400	Psat4g064800	Psat1g141880	Psat2g107360	Psat2g024320	Psat4g217320	Psat3g073200	Psat1g165080	Psat1g204400	Psat3g114920
Psat1g184280	Psat1g144640	Psat1g182680	Psat4g065520	Psat1g144640	Psat2g107720	Psat2g028120	Psat4g218720	Psat3g076240	Psat1g165920	Psat1g205920	Psat3g115040
Psat1g189640	Psat1g146200	Psat1g184320	Psat4g066760	Psat1g146200	Psat2g109360	Psat2g028760	Psat4g219240	Psat3g079640	Psat1g165960	Psat1g207480	Psat3g115360
Psat1g190760	Psat1g147480	Psat1g184760	Psat4g070120	Psat1g147480	Psat2g111280	Psat2g029400	Psat4g222640	Psat3g083440	Psat1g166120	Psat1g209680	Psat3g119520
Psat1g190960	Psat1g147640	Psat1g185040	Psat4g073280	Psat1g147640	Psat2g111840	Psat2g030080	Psat4g223760	Psat3g083760	Psat1g167000	Psat1g211040	Psat3g119560
Psat1g191720	Psat1g148280	Psat1g185800	Psat4g079960	Psat1g148280	Psat2g113320	Psat2g030200	Psat4g223880	Psat3g089280	Psat1g167760	Psat1g211440	Psat3g123120
Psat1g191920	Psat1g150360	Psat1g185960	Psat4g080000	Psat1g150360	Psat2g114040	Psat2g030240	Psat4g228040	Psat3g100680	Psat1g168200	Psat1g211880	Psat3g123680
Psat1g192720	Psat1g150800	Psat1g187280	Psat4g080240	Psat1g150800	Psat2g116360	Psat2g030560	Psat5g002400	Psat3g101600	Psat1g168400	Psat1g212880	Psat3g126960
Psat1g193360	Psat1g154080	Psat1g188000	Psat4g087080	Psat1g154080	Psat2g116520	Psat2g031440	Psat5g003040	Psat3g105080	Psat1g168440	Psat1g215440	Psat3g131040
Psat1g193800	Psat1g154200	Psat1g189640	Psat4g090920	Psat1g154200	Psat2g119480	Psat2g032200	Psat5g003160	Psat3g106600	Psat1g169160	Psat1g216960	Psat3g134320
Psat1g193880	Psat1g154880	Psat1g190840	Psat4g093320	Psat1g154880	Psat2g120480	Psat2g033520	Psat5g006560	Psat3g106640	Psat1g169760	Psat1g220200	Psat3g136400
Psat1g194280	Psat1g155520	Psat1g191720	Psat4g094000	Psat1g155520	Psat2g124800	Psat2g033800	Psat5g006600	Psat3g107840	Psat1g169920	Psat1g222000	Psat3g136480
Psat1g196200	Psat1g158200	Psat1g192720	Psat4g096600	Psat1g158200	Psat2g124840	Psat2g034240	Psat5g008320	Psat3g109840	Psat1g171160	Psat1g222720	Psat3g137120
Psat1g197520	Psat1g158880	Psat1g195160	Psat4g097000	Psat1g158880	Psat2g130120	Psat2g036120	Psat5g011280	Psat3g117480	Psat1g174280	Psat1g222760	Psat3g138520
Psat1g199560	Psat1g159960	Psat1g196920	Psat4g099800	Psat1g159960	Psat2g130640	Psat2g036320	Psat5g012440	Psat3g118880	Psat1g176160	Psat1g224240	Psat3g139080
Psat1g200640	Psat1g160920	Psat1g200160	Psat4g100080	Psat1g160920	Psat2g132440	Psat2g036360	Psat5g015800	Psat3g122600	Psat1g177280	Psat1g224480	Psat3g140480
Psat1g202440	Psat1g164440	Psat1g203680	Psat4g100800	Psat1g164440	Psat2g136680	Psat2g036440	Psat5g018680	Psat3g123000	Psat1g178880	Psat2g000560	Psat3g143280
Psat1g202560	Psat1g164680	Psat1g204360	Psat4g102960	Psat1g164680	Psat2g145000	Psat2g036480	Psat5g020720	Psat3g123280	Psat1g180880	Psat2g001480	Psat3g144080
Psat1g202800	Psat1g165720	Psat1g204640	Psat4g103600	Psat1g165720	Psat2g145040	Psat2g036520	Psat5g030080	Psat3g124200	Psat1g185880	Psat2g004480	Psat3g146000
Psat1g204360	Psat1g165920	Psat1g207480	Psat4g105720	Psat1g165920	Psat2g145560	Psat2g037160	Psat5g030600	Psat3g124920	Psat1g186400	Psat2g006440	Psat3g146560
Psat1g204520	Psat1g165960	Psat1g210160	Psat4g107320	Psat1g165960	Psat2g147200	Psat2g038360	Psat5g034200	Psat3g126240	Psat1g187320	Psat2g006840	Psat3g146600
Psat1g205400	Psat1g166120	Psat1g211440	Psat4g107840	Psat1g166120	Psat2g147240	Psat2g038720	Psat5g034320	Psat3g127200	Psat1g189080	Psat2g008600	Psat3g150120
Psat1g206880	Psat1g167000	Psat1g212880	Psat4g110080	Psat1g167000	Psat2g148400	Psat2g044640	Psat5g038440	Psat3g128880	Psat1g190480	Psat2g013200	Psat3g150200
Psat1g207920	Psat1g167760	Psat1g216360	Psat4g111440	Psat1g167760	Psat2g150040	Psat2g044680	Psat5g043440	Psat3g131000	Psat1g190720	Psat2g013360	Psat3g150400
Psat1g208880	Psat1g168200	Psat1g216920	Psat4g112000	Psat1g168200	Psat2g151040	Psat2g045680	Psat5g058200	Psat3g133720	Psat1g190840	Psat2g013520	Psat3g151160
Psat1g212040	Psat1g168400	Psat1g217960	Psat4g113200	Psat1g168400	Psat2g156520	Psat2g046440	Psat5g059280	Psat3g133800	Psat1g192160	Psat2g016880	Psat3g164440
Psat1g212080	Psat1g168440	Psat1g221880	Psat4g114840	Psat1g168440	Psat2g157160	Psat2g048120	Psat5g061600	Psat3g134720	Psat1g192640	Psat2g017360	Psat3g165840
Psat1g212880	Psat1g169760	Psat1g222720	Psat4g124720	Psat1g169760	Psat2g158520	Psat2g050480	Psat5g061960	Psat3g135440	Psat1g193000	Psat2g017680	Psat3g181840
Psat1g213160	Psat1g169920	Psat1g222760	Psat4g127360	Psat1g169920	Psat2g158560	Psat2g050720	Psat5g071560	Psat3g143400	Psat1g194040	Psat2g018200	Psat3g184440
Psat1g216080	Psat1g171160	Psat1g224240	Psat4g131920	Psat1g171160	Psat2g159960	Psat2g051360	Psat5g085520	Psat3g145080	Psat1g194160	Psat2g018280	Psat3g190000
Psat1g216360	Psat1g174280	Psat2g001480	Psat4g134600	Psat1g174280	Psat2g160560	Psat2g051400	Psat5g091200	Psat3g148480	Psat1g194200	Psat2g018720	Psat3g191480
Psat1g216480	Psat1g176160	Psat2g001680	Psat4g141160	Psat1g176160	Psat2g161280	Psat2g052000	Psat5g094120	Psat3g150320	Psat1g195760	Psat2g018840	Psat3g191680
Psat1g219600	Psat1g176240	Psat2g001880	Psat4g144560	Psat1g176240	Psat2g164080	Psat2g053160	Psat5g100440	Psat3g153400	Psat1g196400	Psat2g018960	Psat3g196040
Psat1g220200	Psat1g180880	Psat2g004480	Psat4g154360	Psat1g180880	Psat2g169560	Psat2g053680	Psat5g104040	Psat3g154080	Psat1g196680	Psat2g019000	Psat3g198200
Psat1g224640	Psat1g181200	Psat2g004560	Psat4g154800	Psat1g181200	Psat2g172320	Psat2g054280	Psat5g105800	Psat3g155560	Psat1g197440	Psat2g019680	Psat3g199760
Psat2g001480	Psat1g184800	Psat2g006440	Psat4g158560	Psat1g184800	Psat2g173240	Psat2g055080	Psat5g108880	Psat3g159880	Psat1g200200	Psat2g019880	Psat3g202040
Psat2g004480	Psat1g185880	Psat2g006840	Psat4g163560	Psat1g185880	Psat2g175880	Psat2g057480	Psat5g111360	Psat3g165000	Psat1g200800	Psat2g021040	Psat3g202640
Psat2g006400	Psat1g187320	Psat2g007640	Psat4g165480	Psat1g187320	Psat2g177360	Psat2g062760	Psat5g117360	Psat3g167360	Psat1g202880	Psat2g021520	Psat3g203200
Psat2g006440	Psat1g188200	Psat2g007720	Psat4g166200	Psat1g188200	Psat2g182000	Psat2g063080	Psat5g119120	Psat3g167520	Psat1g203080	Psat2g021640	Psat4g002880
Psat2g006960	Psat1g191440	Psat2g014640	Psat4g169280	Psat1g191440	Psat2g184200	Psat2g063800	Psat5g121040	Psat3g167880	Psat1g205960	Psat2g022840	Psat4g003680
Psat2g007600	Psat1g192160	Psat2g016880	Psat4g176240	Psat1g192160	Psat2g185920	Psat2g065040	Psat5g125080	Psat3g172080	Psat1g206960	Psat2g023560	Psat4g007480
Psat2g007640	Psat1g192640	Psat2g017360	Psat4g183520	Psat1g192640	Psat3g000920	Psat2g069800	Psat5g125960	Psat3g172200	Psat1g207760	Psat2g024240	Psat4g011360
Psat2g007720	Psat1g193000	Psat2g018280	Psat4g186680	Psat1g193000	Psat3g002720	Psat2g074280	Psat5g126000	Psat3g172240	Psat1g207800	Psat2g028120	Psat4g020240
Psat2g013200	Psat1g195040	Psat2g018680	Psat4g188080	Psat1g195040	Psat3g005640	Psat2g077640	Psat5g141520	Psat3g176000	Psat1g209120	Psat2g028760	Psat4g021560
Psat2g013720	Psat1g195720	Psat2g018840	Psat4g191920	Psat1g195720	Psat3g005680	Psat2g079160	Psat5g145640	Psat3g176960	Psat1g209400	Psat2g030200	Psat4g021840
Psat2g016760	Psat1g195760	Psat2g018880	Psat4g196400	Psat1g195760	Psat3g005720	Psat2g082200	Psat5g148640	Psat3g180040	Psat1g211160	Psat2g030240	Psat4g026720
Psat2g016880	Psat1g196400	Psat2g018960	Psat4g203480	Psat1g196400	Psat3g006840	Psat2g082680	Psat5g151640	Psat3g180640	Psat1g211320	Psat2g030560	Psat4g028560
Psat2g017360	Psat1g196680	Psat2g019000	Psat4g209320	Psat1g196680	Psat3g007040	Psat2g083360	Psat5g152160	Psat3g181560	Psat1g211840	Psat2g031440	Psat4g030840
Psat2g017640	Psat1g197240	Psat2g019240	Psat4g213360	Psat1g197240	Psat3g007160	Psat2g085880	Psat5g162760	Psat3g182640	Psat1g212160	Psat2g032200	Psat4g032560
Psat2g018160	Psat1g197440	Psat2g019680	Psat4g222640	Psat1g197440	Psat3g010160	Psat2g086320	Psat5g164040	Psat3g182720	Psat1g212960	Psat2g033800	Psat4g034360
Psat2g018200	Psat1g199160	Psat2g019880	Psat4g222800	Psat1g199160	Psat3g011120	Psat2g087760	Psat5g166640	Psat3g183520	Psat1g213400	Psat2g036120	Psat4g042240
Psat2g018280	Psat1g199200	Psat2g021640	Psat5g010200	Psat1g199200	Psat3g016400	Psat2g089160	Psat5g168760	Psat3g183720	Psat1g213520	Psat2g036320	Psat4g047280
Psat2g018480	Psat1g200680	Psat2g024240	Psat5g011280	Psat1g200680	Psat3g016800	Psat2g090600	Psat5g169480	Psat3g186840	Psat1g214360	Psat2g036360	Psat4g048520
Psat2g018640	Psat1g202760	Psat2g028760	Psat5g012120	Psat1g202760	Psat3g016920	Psat2g091000	Psat5g176360	Psat3g186880	Psat1g214440	Psat2g036440	Psat4g050600
Psat2g018720	Psat1g202880	Psat2g030080	Psat5g012440	Psat1g202880	Psat3g017360	Psat2g096000	Psat5g187360	Psat3g187640	Psat1g214920	Psat2g036480	Psat4g053680
Psat2g018840	Psat1g203080	Psat2g030560	Psat5g015160	Psat1g203080	Psat3g021640	Psat2g097640	Psat5g193920	Psat3g189240	Psat1g215000	Psat2g036520	Psat4g058680
Psat2g018880	Psat1g203680	Psat2g031440	Psat5g018680	Psat1g203680	Psat3g022080	Psat2g097680	Psat5g206680	Psat3g190080	Psat1g215040	Psat2g037800	Psat4g061200
Psat2g018920	Psat1g203920	Psat2g033520	Psat5g020720	Psat1g203920	Psat3g022760	Psat2g102720	Psat5g210800	Psat3g190720	Psat1g215680	Psat2g038720	Psat4g065200
Psat2g018960	Psat1g204960	Psat2g033800	Psat5g021320	Psat1g204960	Psat3g024400	Psat2g105600	Psat5g210840	Psat3g193480	Psat1g217760	Psat2g039120	Psat4g066760
Psat2g019240	Psat1g206160	Psat2g036120	Psat5g024280	Psat1g206160	Psat3g024480	Psat2g109760	Psat5g213160	Psat3g194520	Psat1g218240	Psat2g039400	Psat4g070120
Psat2g019280	Psat1g206560	Psat2g036320	Psat5g024320	Psat1g206560	Psat3g030320	Psat2g110760	Psat5g214240	Psat3g195600	Psat1g218320	Psat2g044400	Psat4g073280
Psat2g019320	Psat1g206960	Psat2g036360	Psat5g028640	Psat1g206960	Psat3g038960	Psat2g113840	Psat5g214360	Psat3g196200	Psat1g218360	Psat2g044640	Psat4g074480
Psat2g019680	Psat1g207760	Psat2g036440	Psat5g030600	Psat1g207760	Psat3g044160	Psat2g114000	Psat5g214400	Psat3g200800	Psat1g218680	Psat2g044680	Psat4g075840
Psat2g019880	Psat1g207800	Psat2g036480	Psat5g030720	Psat1g207800	Psat3g045280	Psat2g114680	Psat5g214640	Psat3g200960	Psat1g222000	Psat2g045680	Psat4g076800
Psat2g023480	Psat1g208760	Psat2g036520	Psat5g034200	Psat1g208760	Psat3g048520	Psat2g118960	Psat5g215120	Psat3g204720	Psat1g222440	Psat2g046440	Psat4g079960
Psat2g023560	Psat1g211160	Psat2g039920	Psat5g034320	Psat1g211160	Psat3g048640	Psat2g119640	Psat5g215160	Psat3g204800	Psat2g002000	Psat2g048120	Psat4g080000
Psat2g024240	Psat1g212400	Psat2g039960	Psat5g038200	Psat1g212400	Psat3g050800	Psat2g124320	Psat5g215200	Psat3g208080	Psat2g002320	Psat2g050720	Psat4g086720
Psat2g024280	Psat1g212960	Psat2g041640	Psat5g045120	Psat1g212960	Psat3g053680	Psat2g127840	Psat5g227000	Psat4g009480	Psat2g002480	Psat2g051360	Psat4g087080
Psat2g024320	Psat1g213400	Psat2g044640	Psat5g058200	Psat1g213400	Psat3g055440	Psat2g128240	Psat5g227320	Psat4g014280	Psat2g003200	Psat2g051880	Psat4g090920
Psat2g024960	Psat1g213520	Psat2g044680	Psat5g058720	Psat1g213520	Psat3g055800	Psat2g141040	Psat5g235600	Psat4g017560	Psat2g003440	Psat2g053680	Psat4g093320
Psat2g028760	Psat1g214160	Psat2g045680	Psat5g059280	Psat1g214160	Psat3g060520	Psat2g141560	Psat5g244000	Psat4g020440	Psat2g005960	Psat2g055080	Psat4g094000
Psat2g030560	Psat1g215000	Psat2g046440	Psat5g061600	Psat1g215000	Psat3g062680	Psat2g144080	Psat5g244720	Psat4g021040	Psat2g006680	Psat2g057480	Psat4g094320
Psat2g033120	Psat1g215320	Psat2g048040	Psat5g079520	Psat1g215320	Psat3g063120	Psat2g146680	Psat5g259000	Psat4g024080	Psat2g009640	Psat2g062760	Psat4g100080
Psat2g033760	Psat1g215680	Psat2g049720	Psat5g081040	Psat1g215680	Psat3g066800	Psat2g149600	Psat5g262320	Psat4g024200	Psat2g010720	Psat2g063080	Psat4g100800
Psat2g035360	Psat1g217760	Psat2g050480	Psat5g083840	Psat1g217760	Psat3g067360	Psat2g153920	Psat5g277440	Psat4g025920	Psat2g011360	Psat2g063240	Psat4g102960
Psat2g036120	Psat1g218240	Psat2g050560	Psat5g084320	Psat1g218240	Psat3g069840	Psat2g154000	Psat5g284160	Psat4g026680	Psat2g013920	Psat2g063880	Psat4g105720
Psat2g036320	Psat1g218320	Psat2g050760	Psat5g091960	Psat1g218320	Psat3g070000	Psat2g155640	Psat5g290760	Psat4g030880	Psat2g014640	Psat2g065040	Psat4g110080
Psat2g036360	Psat1g219000	Psat2g051360	Psat5g094120	Psat1g219000	Psat3g071400	Psat2g157160	Psat5g295040	Psat4g032800	Psat2g015320	Psat2g065240	Psat4g111440
Psat2g036480	Psat1g220400	Psat2g052120	Psat5g102080	Psat1g220400	Psat3g071520	Psat2g158080	Psat5g296600	Psat4g033080	Psat2g015840	Psat2g065600	Psat4g113200
Psat2g036520	Psat1g222640	Psat2g053160	Psat5g103840	Psat1g222640	Psat3g076120	Psat2g159600	Psat5g297240	Psat4g035840	Psat2g016240	Psat2g067640	Psat4g119040
Psat2g038720	Psat1g223200	Psat2g053680	Psat5g104040	Psat1g223200	Psat3g077160	Psat2g160200	Psat5g300040	Psat4g036280	Psat2g016280	Psat2g069320	Psat4g125640
Psat2g044640	Psat2g002320	Psat2g054680	Psat5g105800	Psat2g002320	Psat3g079680	Psat2g161280	Psat5g303720	Psat4g038400	Psat2g018320	Psat2g074280	Psat4g126400
Psat2g044680	Psat2g002480	Psat2g055080	Psat5g108880	Psat2g002480	Psat3g081400	Psat2g161920	Psat5g304520	Psat4g039880	Psat2g018480	Psat2g074400	Psat4g127360
Psat2g045680	Psat2g003200	Psat2g055880	Psat5g111400	Psat2g003200	Psat3g081520	Psat2g163480	Psat5g306520	Psat4g040240	Psat2g019120	Psat2g077040	Psat4g130760
Psat2g046440	Psat2g003440	Psat2g062760	Psat5g115160	Psat2g003440	Psat3g083040	Psat2g164120	Psat6g002440	Psat4g041800	Psat2g022360	Psat2g077640	Psat4g131920
Psat2g048040	Psat2g003480	Psat2g063080	Psat5g117160	Psat2g003480	Psat3g084400	Psat2g166640	Psat6g002920	Psat4g047000	Psat2g022880	Psat2g079160	Psat4g134600
Psat2g048120	Psat2g013600	Psat2g065240	Psat5g117360	Psat2g013600	Psat3g084440	Psat2g167080	Psat6g009280	Psat4g047480	Psat2g024000	Psat2g079720	Psat4g142360
Psat2g048920	Psat2g013920	Psat2g065600	Psat5g119120	Psat2g013920	Psat3g084720	Psat2g167200	Psat6g010320	Psat4g050520	Psat2g024840	Psat2g081840	Psat4g144000
Psat2g051360	Psat2g015840	Psat2g066840	Psat5g122240	Psat2g015840	Psat3g084760	Psat2g168400	Psat6g010560	Psat4g050880	Psat2g025000	Psat2g082080	Psat4g144560
Psat2g051400	Psat2g015880	Psat2g066960	Psat5g125080	Psat2g015880	Psat3g084840	Psat2g170920	Psat6g015120	Psat4g057320	Psat2g025360	Psat2g082200	Psat4g150280
Psat2g052560	Psat2g018320	Psat2g067600	Psat5g125240	Psat2g018320	Psat3g086120	Psat2g171880	Psat6g017800	Psat4g058040	Psat2g026640	Psat2g083200	Psat4g151040
Psat2g054720	Psat2g022280	Psat2g067640	Psat5g125960	Psat2g022280	Psat3g089440	Psat2g172200	Psat6g024480	Psat4g058080	Psat2g027400	Psat2g083360	Psat4g154360
Psat2g054800	Psat2g022360	Psat2g069720	Psat5g126000	Psat2g022360	Psat3g090560	Psat2g174800	Psat6g029000	Psat4g059560	Psat2g027800	Psat2g083600	Psat4g154800
Psat2g055080	Psat2g023520	Psat2g071160	Psat5g129840	Psat2g023520	Psat3g093440	Psat2g176360	Psat6g040680	Psat4g061560	Psat2g027880	Psat2g085520	Psat4g156800
Psat2g058600	Psat2g024840	Psat2g073920	Psat5g133000	Psat2g024840	Psat3g097600	Psat2g178200	Psat6g040720	Psat4g062920	Psat2g028520	Psat2g085880	Psat4g158560
Psat2g061520	Psat2g025520	Psat2g077640	Psat5g133200	Psat2g025520	Psat3g099040	Psat2g178800	Psat6g041080	Psat4g074520	Psat2g029200	Psat2g086760	Psat4g163440
Psat2g061720	Psat2g026080	Psat2g082080	Psat5g136920	Psat2g026080	Psat3g101920	Psat2g179840	Psat6g042360	Psat4g075160	Psat2g029920	Psat2g097560	Psat4g163560
Psat2g062760	Psat2g026880	Psat2g082680	Psat5g145840	Psat2g026880	Psat3g103640	Psat2g181720	Psat6g045680	Psat4g081440	Psat2g030000	Psat2g097640	Psat4g165480
Psat2g064640	Psat2g027000	Psat2g083360	Psat5g148560	Psat2g027000	Psat3g106920	Psat2g181920	Psat6g047120	Psat4g082160	Psat2g033840	Psat2g100720	Psat4g165880
Psat2g065040	Psat2g027400	Psat2g085520	Psat5g148640	Psat2g027400	Psat3g120080	Psat2g182480	Psat6g050880	Psat4g082720	Psat2g036000	Psat2g102720	Psat4g167840
Psat2g065160	Psat2g027800	Psat2g085880	Psat5g151600	Psat2g027800	Psat3g124040	Psat2g184400	Psat6g051960	Psat4g084360	Psat2g036760	Psat2g105600	Psat4g169280
Psat2g065280	Psat2g027880	Psat2g086760	Psat5g152160	Psat2g027880	Psat3g125800	Psat2g184840	Psat6g053440	Psat4g086560	Psat2g036960	Psat2g108840	Psat4g172440
Psat2g065600	Psat2g028200	Psat2g087760	Psat5g161560	Psat2g028200	Psat3g129000	Psat2g185160	Psat6g058040	Psat4g089680	Psat2g037080	Psat2g110760	Psat4g172520
Psat2g067600	Psat2g028520	Psat2g092640	Psat5g161760	Psat2g028520	Psat3g130520	Psat2g188000	Psat6g065400	Psat4g091120	Psat2g037120	Psat2g111440	Psat4g172600
Psat2g070920	Psat2g029520	Psat2g097280	Psat5g164040	Psat2g029520	Psat3g131520	Psat2g188880	Psat6g066680	Psat4g091960	Psat2g037240	Psat2g111480	Psat4g176240
Psat2g071040	Psat2g029680	Psat2g097640	Psat5g164720	Psat2g029680	Psat3g131720	Psat2g188920	Psat6g070120	Psat4g092560	Psat2g040800	Psat2g113080	Psat4g182440
Psat2g071800	Psat2g030000	Psat2g097680	Psat5g166640	Psat2g030000	Psat3g140800	Psat2g190240	Psat6g070200	Psat4g097200	Psat2g041320	Psat2g114000	Psat4g186680
Psat2g074400	Psat2g030960	Psat2g099680	Psat5g168760	Psat2g030960	Psat3g144080	Psat2g191000	Psat6g071640	Psat4g098480	Psat2g041800	Psat2g114240	Psat4g187200
Psat2g075680	Psat2g032160	Psat2g102720	Psat5g169200	Psat2g032160	Psat3g144560	Psat3g002840	Psat6g071920	Psat4g099280	Psat2g045000	Psat2g114680	Psat4g189040
Psat2g075720	Psat2g033480	Psat2g111960	Psat5g169480	Psat2g033480	Psat3g157600	Psat3g002920	Psat6g075160	Psat4g103880	Psat2g048160	Psat2g116600	Psat4g191720
Psat2g077800	Psat2g033840	Psat2g113840	Psat5g176360	Psat2g033840	Psat3g163480	Psat3g003760	Psat6g076080	Psat4g107760	Psat2g048280	Psat2g118600	Psat4g192200
Psat2g078720	Psat2g036000	Psat2g114240	Psat5g187360	Psat2g036000	Psat3g164640	Psat3g007040	Psat6g076760	Psat4g108760	Psat2g048640	Psat2g118960	Psat4g192640
Psat2g079040	Psat2g036960	Psat2g114680	Psat5g187880	Psat2g036960	Psat3g168320	Psat3g007160	Psat6g077000	Psat4g109680	Psat2g048760	Psat2g119640	Psat4g193600
Psat2g079320	Psat2g037120	Psat2g115000	Psat5g193360	Psat2g037120	Psat3g168440	Psat3g007720	Psat6g095800	Psat4g111480	Psat2g050640	Psat2g126240	Psat4g197720
Psat2g081120	Psat2g037240	Psat2g116000	Psat5g193920	Psat2g037240	Psat3g169000	Psat3g011160	Psat6g097520	Psat4g112120	Psat2g052000	Psat2g127000	Psat4g202120
Psat2g082080	Psat2g038000	Psat2g116600	Psat5g194880	Psat2g038000	Psat3g177760	Psat3g018520	Psat6g099640	Psat4g116560	Psat2g056920	Psat2g130800	Psat4g203480
Psat2g082200	Psat2g038040	Psat2g118960	Psat5g208960	Psat2g038040	Psat3g181840	Psat3g020680	Psat6g101640	Psat4g116600	Psat2g058080	Psat2g131520	Psat4g205280
Psat2g082240	Psat2g040800	Psat2g120480	Psat5g209600	Psat2g040800	Psat3g182240	Psat3g022600	Psat6g105480	Psat4g117960	Psat2g059600	Psat2g134360	Psat4g205320
Psat2g082640	Psat2g041320	Psat2g122360	Psat5g213160	Psat2g041320	Psat3g184400	Psat3g025960	Psat6g109520	Psat4g118800	Psat2g064400	Psat2g139760	Psat4g206440
Psat2g083360	Psat2g042360	Psat2g124320	Psat5g214240	Psat2g042360	Psat3g187840	Psat3g029200	Psat6g111400	Psat4g119440	Psat2g065320	Psat2g140040	Psat4g207240
Psat2g086320	Psat2g045000	Psat2g127000	Psat5g214360	Psat2g045000	Psat3g188280	Psat3g031520	Psat6g120640	Psat4g119480	Psat2g065520	Psat2g141040	Psat4g209320
Psat2g086480	Psat2g046360	Psat2g127040	Psat5g215120	Psat2g046360	Psat3g194040	Psat3g031640	Psat6g120720	Psat4g120080	Psat2g069880	Psat2g142080	Psat4g209600
Psat2g086520	Psat2g047920	Psat2g127840	Psat5g215160	Psat2g047920	Psat3g196000	Psat3g034400	Psat6g131280	Psat4g120640	Psat2g069920	Psat2g142680	Psat4g211040
Psat2g087840	Psat2g048160	Psat2g131200	Psat5g215200	Psat2g048160	Psat3g196040	Psat3g034680	Psat6g147040	Psat4g121480	Psat2g069960	Psat2g146000	Psat4g213360
Psat2g089320	Psat2g050400	Psat2g131480	Psat5g218400	Psat2g050400	Psat3g198200	Psat3g034760	Psat6g150680	Psat4g136720	Psat2g070840	Psat2g149600	Psat4g218720
Psat2g090400	Psat2g050640	Psat2g131520	Psat5g221360	Psat2g050640	Psat3g201280	Psat3g034880	Psat6g151280	Psat4g139040	Psat2g070920	Psat2g150600	Psat4g219240
Psat2g090600	Psat2g051320	Psat2g131680	Psat5g227000	Psat2g051320	Psat3g201680	Psat3g035640	Psat6g157400	Psat4g139120	Psat2g071280	Psat2g151640	Psat4g222360
Psat2g091320	Psat2g052080	Psat2g140040	Psat5g242320	Psat2g052080	Psat3g202080	Psat3g036280	Psat6g159160	Psat4g142960	Psat2g074040	Psat2g153680	Psat4g222640
Psat2g091440	Psat2g052160	Psat2g140680	Psat5g250200	Psat2g052160	Psat3g202400	Psat3g036320	Psat6g159200	Psat4g146120	Psat2g076040	Psat2g154000	Psat4g222800
Psat2g091880	Psat2g053200	Psat2g141040	Psat5g251440	Psat2g053200	Psat3g203200	Psat3g036600	Psat6g163600	Psat4g146400	Psat2g078360	Psat2g154040	Psat4g225080
Psat2g092560	Psat2g053920	Psat2g141680	Psat5g252920	Psat2g053920	Psat3g206560	Psat3g037440	Psat6g164600	Psat4g147280	Psat2g080240	Psat2g155640	Psat4g225240
Psat2g092640	Psat2g054160	Psat2g142080	Psat5g259000	Psat2g054160	Psat4g000480	Psat3g037480	Psat6g169160	Psat4g154600	Psat2g081080	Psat2g155840	Psat4g225640
Psat2g094000	Psat2g055560	Psat2g142680	Psat5g266600	Psat2g055560	Psat4g001800	Psat3g037760	Psat6g174320	Psat4g155760	Psat2g082800	Psat2g159600	Psat5g002400
Psat2g095560	Psat2g056000	Psat2g150600	Psat5g271520	Psat2g056000	Psat4g004080	Psat3g038200	Psat6g174360	Psat4g157480	Psat2g083600	Psat2g160200	Psat5g003040
Psat2g097280	Psat2g056080	Psat2g154000	Psat5g275160	Psat2g056080	Psat4g005360	Psat3g039600	Psat6g175240	Psat4g159280	Psat2g084240	Psat2g161120	Psat5g006560
Psat2g097560	Psat2g057400	Psat2g154080	Psat5g277440	Psat2g057400	Psat4g008000	Psat3g040000	Psat6g183600	Psat4g159320	Psat2g084720	Psat2g161920	Psat5g008960
Psat2g100560	Psat2g058280	Psat2g154160	Psat5g281240	Psat2g058280	Psat4g008520	Psat3g040120	Psat6g184320	Psat4g159640	Psat2g084880	Psat2g162440	Psat5g011280
Psat2g101800	Psat2g058320	Psat2g159600	Psat5g284160	Psat2g058320	Psat4g010320	Psat3g040160	Psat6g190560	Psat4g166400	Psat2g085080	Psat2g163080	Psat5g012080
Psat2g104160	Psat2g058560	Psat2g160200	Psat5g288280	Psat2g058560	Psat4g011960	Psat3g040960	Psat6g199720	Psat4g170160	Psat2g086800	Psat2g163480	Psat5g012120
Psat2g104240	Psat2g059600	Psat2g161280	Psat5g289960	Psat2g059600	Psat4g015240	Psat3g043040	Psat6g204680	Psat4g178400	Psat2g087240	Psat2g164120	Psat5g012440
Psat2g106320	Psat2g059960	Psat2g161920	Psat5g293320	Psat2g059960	Psat4g016400	Psat3g044000	Psat6g212240	Psat4g179160	Psat2g087920	Psat2g167080	Psat5g013120
Psat2g106520	Psat2g061160	Psat2g163080	Psat5g295040	Psat2g061160	Psat4g020480	Psat3g044360	Psat6g212760	Psat4g179280	Psat2g090320	Psat2g167200	Psat5g015200
Psat2g108840	Psat2g062960	Psat2g163480	Psat5g297240	Psat2g062960	Psat4g030200	Psat3g044640	Psat6g214880	Psat4g182360	Psat2g091360	Psat2g168400	Psat5g018680
Psat2g109760	Psat2g064400	Psat2g164120	Psat5g298840	Psat2g064400	Psat4g032120	Psat3g045560	Psat6g216080	Psat4g184520	Psat2g098360	Psat2g170480	Psat5g018840
Psat2g111480	Psat2g069880	Psat2g166640	Psat5g300040	Psat2g069880	Psat4g035400	Psat3g048240	Psat6g220240	Psat4g187040	Psat2g099440	Psat2g170920	Psat5g023680
Psat2g115160	Psat2g069920	Psat2g167080	Psat5g303720	Psat2g069920	Psat4g038280	Psat3g049640	Psat6g224560	Psat4g196000	Psat2g104560	Psat2g171880	Psat5g028640
Psat2g118960	Psat2g071280	Psat2g168040	Psat5g304520	Psat2g071280	Psat4g039360	Psat3g049720	Psat7g007280	Psat4g197080	Psat2g104800	Psat2g173840	Psat5g030080
Psat2g119520	Psat2g076040	Psat2g168320	Psat5g305520	Psat2g076040	Psat4g040400	Psat3g050280	Psat7g017200	Psat4g199960	Psat2g105760	Psat2g174720	Psat5g030600
Psat2g119640	Psat2g080240	Psat2g168360	Psat5g306520	Psat2g080240	Psat4g040840	Psat3g051600	Psat7g018160	Psat4g203440	Psat2g106040	Psat2g174800	Psat5g030720
Psat2g121760	Psat2g081400	Psat2g168400	Psat5g308280	Psat2g081400	Psat4g042480	Psat3g051800	Psat7g018680	Psat4g203520	Psat2g106320	Psat2g176360	Psat5g030880
Psat2g125520	Psat2g083600	Psat2g170920	Psat6g002440	Psat2g083600	Psat4g047360	Psat3g054200	Psat7g022080	Psat4g207800	Psat2g107360	Psat2g178040	Psat5g032400
Psat2g125600	Psat2g084240	Psat2g171880	Psat6g002480	Psat2g084240	Psat4g047560	Psat3g055960	Psat7g024200	Psat4g207840	Psat2g108040	Psat2g178800	Psat5g033680
Psat2g127840	Psat2g084880	Psat2g172960	Psat6g012080	Psat2g084880	Psat4g050600	Psat3g056760	Psat7g028360	Psat4g208960	Psat2g109640	Psat2g179840	Psat5g034200
Psat2g128920	Psat2g085080	Psat2g173000	Psat6g017800	Psat2g085080	Psat4g053800	Psat3g057280	Psat7g032320	Psat4g209000	Psat2g110240	Psat2g179960	Psat5g034320
Psat2g130360	Psat2g087920	Psat2g173480	Psat6g020760	Psat2g087920	Psat4g061360	Psat3g061520	Psat7g032480	Psat4g209120	Psat2g110920	Psat2g181720	Psat5g043440
Psat2g131040	Psat2g090320	Psat2g178040	Psat6g027720	Psat2g090320	Psat4g061760	Psat3g061600	Psat7g036080	Psat4g210520	Psat2g111280	Psat2g182480	Psat5g045120
Psat2g131480	Psat2g096280	Psat2g178800	Psat6g029000	Psat2g096280	Psat4g062440	Psat3g062680	Psat7g038200	Psat4g211520	Psat2g111600	Psat2g183080	Psat5g047160
Psat2g131520	Psat2g099440	Psat2g178840	Psat6g031560	Psat2g099440	Psat4g063440	Psat3g067000	Psat7g040200	Psat4g212760	Psat2g111840	Psat2g184400	Psat5g049160
Psat2g133320	Psat2g102840	Psat2g179120	Psat6g036200	Psat2g102840	Psat4g065520	Psat3g073200	Psat7g040320	Psat4g214440	Psat2g113320	Psat2g184840	Psat5g054040
Psat2g137720	Psat2g104560	Psat2g179840	Psat6g037320	Psat2g104560	Psat4g066320	Psat3g079640	Psat7g045600	Psat4g219160	Psat2g113760	Psat2g185440	Psat5g055280
Psat2g138920	Psat2g104800	Psat2g180880	Psat6g039080	Psat2g104800	Psat4g067280	Psat3g080120	Psat7g049440	Psat4g221440	Psat2g114040	Psat2g188000	Psat5g057840
Psat2g139760	Psat2g105760	Psat2g182480	Psat6g040680	Psat2g105760	Psat4g068000	Psat3g083040	Psat7g050320	Psat4g221520	Psat2g116360	Psat2g188880	Psat5g058080
Psat2g140200	Psat2g106040	Psat2g185160	Psat6g040720	Psat2g106040	Psat4g068720	Psat3g083440	Psat7g050680	Psat4g221720	Psat2g117800	Psat2g188920	Psat5g058200
Psat2g140960	Psat2g107360	Psat2g185440	Psat6g040800	Psat2g107360	Psat4g069400	Psat3g083760	Psat7g051600	Psat4g228080	Psat2g118880	Psat2g190240	Psat5g058680
Psat2g141040	Psat2g107720	Psat2g187840	Psat6g041080	Psat2g107720	Psat4g071560	Psat3g088280	Psat7g052000	Psat4g228520	Psat2g119480	Psat3g002840	Psat5g059280
Psat2g141480	Psat2g110840	Psat2g188280	Psat6g042360	Psat2g110840	Psat4g079160	Psat3g088360	Psat7g053480	Psat5g003400	Psat2g120280	Psat3g002880	Psat5g059320
Psat2g142040	Psat2g111520	Psat2g188880	Psat6g043800	Psat2g111520	Psat4g079880	Psat3g090240	Psat7g055800	Psat5g003760	Psat2g120480	Psat3g002920	Psat5g060800
Psat2g142080	Psat2g111600	Psat2g188920	Psat6g045040	Psat2g111600	Psat4g083280	Psat3g094200	Psat7g056120	Psat5g004080	Psat2g121240	Psat3g003760	Psat5g061520
Psat2g142680	Psat2g111680	Psat2g190000	Psat6g045120	Psat2g111680	Psat4g084080	Psat3g098920	Psat7g058680	Psat5g008520	Psat2g123120	Psat3g009320	Psat5g061600
Psat2g143320	Psat2g111840	Psat3g002840	Psat6g049000	Psat2g111840	Psat4g090120	Psat3g100240	Psat7g066400	Psat5g009520	Psat2g124320	Psat3g010120	Psat5g074040
Psat2g145320	Psat2g111960	Psat3g002920	Psat6g050880	Psat2g111960	Psat4g092080	Psat3g100680	Psat7g066440	Psat5g011840	Psat2g125840	Psat3g010640	Psat5g075560
Psat2g146720	Psat2g113320	Psat3g003760	Psat6g053280	Psat2g113320	Psat4g101360	Psat3g100880	Psat7g066520	Psat5g018440	Psat2g127040	Psat3g011160	Psat5g081040
Psat2g148040	Psat2g114040	Psat3g011160	Psat6g053560	Psat2g114040	Psat4g101400	Psat3g101600	Psat7g068240	Psat5g020200	Psat2g127080	Psat3g011760	Psat5g081840
Psat2g150600	Psat2g116360	Psat3g011920	Psat6g067320	Psat2g116360	Psat4g102360	Psat3g102760	Psat7g070400	Psat5g026040	Psat2g130120	Psat3g011920	Psat5g084040
Psat2g152320	Psat2g117800	Psat3g012600	Psat6g070120	Psat2g117800	Psat4g102400	Psat3g104360	Psat7g073360	Psat5g029840	Psat2g130280	Psat3g012600	Psat5g084320
Psat2g153920	Psat2g118880	Psat3g014320	Psat6g070200	Psat2g118880	Psat4g102560	Psat3g105520	Psat7g074480	Psat5g033720	Psat2g130640	Psat3g012640	Psat5g087040
Psat2g154000	Psat2g119480	Psat3g014640	Psat6g071640	Psat2g119480	Psat4g103520	Psat3g106640	Psat7g075160	Psat5g035160	Psat2g131920	Psat3g014880	Psat5g092840
Psat2g154040	Psat2g121240	Psat3g018520	Psat6g071920	Psat2g121240	Psat4g104200	Psat3g107320	Psat7g076040	Psat5g035240	Psat2g132440	Psat3g015960	Psat5g093240
Psat2g154160	Psat2g123120	Psat3g024840	Psat6g074640	Psat2g123120	Psat4g108560	Psat3g109800	Psat7g076280	Psat5g035280	Psat2g136040	Psat3g016360	Psat5g102080
Psat2g156680	Psat2g127200	Psat3g025960	Psat6g075320	Psat2g127200	Psat4g112000	Psat3g117480	Psat7g081360	Psat5g035320	Psat2g137360	Psat3g017680	Psat5g104040
Psat2g158920	Psat2g130120	Psat3g028520	Psat6g076080	Psat2g130120	Psat4g112720	Psat3g119000	Psat7g084080	Psat5g036400	Psat2g137440	Psat3g018520	Psat5g105800
Psat2g159080	Psat2g130280	Psat3g029200	Psat6g077560	Psat2g130280	Psat4g114560	Psat3g119600	Psat7g084280	Psat5g039360	Psat2g137480	Psat3g023880	Psat5g107680
Psat2g160200	Psat2g130840	Psat3g030800	Psat6g086440	Psat2g130840	Psat4g115600	Psat3g122600	Psat7g085800	Psat5g042000	Psat2g137520	Psat3g025960	Psat5g107760
Psat2g161120	Psat2g131920	Psat3g031520	Psat6g095200	Psat2g131920	Psat4g117920	Psat3g123280	Psat7g088600	Psat5g044240	Psat2g139600	Psat3g028120	Psat5g108880
Psat2g161920	Psat2g132440	Psat3g031640	Psat6g095800	Psat2g132440	Psat4g120880	Psat3g125480	Psat7g090280	Psat5g044360	Psat2g139720	Psat3g031520	Psat5g113000
Psat2g163080	Psat2g134000	Psat3g034680	Psat6g101360	Psat2g134000	Psat4g120920	Psat3g126240	Psat7g090560	Psat5g046320	Psat2g142000	Psat3g031640	Psat5g115160
Psat2g163480	Psat2g136680	Psat3g034760	Psat6g101640	Psat2g136680	Psat4g123360	Psat3g126760	Psat7g091720	Psat5g046520	Psat2g143880	Psat3g034680	Psat5g117160
Psat2g164720	Psat2g137120	Psat3g034880	Psat6g104160	Psat2g137120	Psat4g124160	Psat3g132840	Psat7g091760	Psat5g046840	Psat2g145000	Psat3g034760	Psat5g117360
Psat2g165360	Psat2g137520	Psat3g035640	Psat6g109440	Psat2g137520	Psat4g124280	Psat3g134280	Psat7g092880	Psat5g047840	Psat2g145040	Psat3g034880	Psat5g122240
Psat2g166720	Psat2g138960	Psat3g036280	Psat6g111400	Psat2g138960	Psat4g124720	Psat3g134360	Psat7g100000	Psat5g048280	Psat2g147200	Psat3g035640	Psat5g125080
Psat2g167080	Psat2g139600	Psat3g036320	Psat6g114160	Psat2g139600	Psat4g125240	Psat3g136880	Psat7g100080	Psat5g048680	Psat2g148160	Psat3g036280	Psat5g125960
Psat2g167200	Psat2g139720	Psat3g036600	Psat6g120640	Psat2g139720	Psat4g125760	Psat3g137000	Psat7g100120	Psat5g052320	Psat2g148400	Psat3g036320	Psat5g126000
Psat2g170120	Psat2g142000	Psat3g036680	Psat6g120720	Psat2g142000	Psat4g130080	Psat3g140800	Psat7g100160	Psat5g052360	Psat2g150200	Psat3g036440	Psat5g126520
Psat2g172800	Psat2g143880	Psat3g037480	Psat6g122320	Psat2g143880	Psat4g130120	Psat3g142440	Psat7g102440	Psat5g054160	Psat2g150360	Psat3g036680	Psat5g132280
Psat2g174720	Psat2g145000	Psat3g037760	Psat6g132280	Psat2g145000	Psat4g136760	Psat3g142840	Psat7g102520	Psat5g055040	Psat2g151040	Psat3g037480	Psat5g133000
Psat2g175360	Psat2g145040	Psat3g039400	Psat6g132560	Psat2g145040	Psat4g139400	Psat3g144760	Psat7g104840	Psat5g062360	Psat2g154560	Psat3g037760	Psat5g136920
Psat2g175720	Psat2g147200	Psat3g040000	Psat6g135960	Psat2g147200	Psat4g141760	Psat3g145080	Psat7g105960	Psat5g063960	Psat2g158520	Psat3g038200	Psat5g145800
Psat2g178800	Psat2g148400	Psat3g040120	Psat6g137560	Psat2g148400	Psat4g142560	Psat3g146920	Psat7g109560	Psat5g070000	Psat2g158560	Psat3g040000	Psat5g145840
Psat2g179840	Psat2g151040	Psat3g040160	Psat6g143360	Psat2g151040	Psat4g143800	Psat3g148480	Psat7g111360	Psat5g071720	Psat2g160560	Psat3g040120	Psat5g148480
Psat2g179960	Psat2g152360	Psat3g042440	Psat6g147040	Psat2g152360	Psat4g143840	Psat3g149480	Psat7g124680	Psat5g072240	Psat2g162560	Psat3g040160	Psat5g148560
Psat2g181720	Psat2g155640	Psat3g044520	Psat6g151280	Psat2g155640	Psat4g143960	Psat3g154800	Psat7g125680	Psat5g072600	Psat2g163200	Psat3g042560	Psat5g148640
Psat2g183880	Psat2g155960	Psat3g046040	Psat6g154120	Psat2g155960	Psat4g146000	Psat3g157680	Psat7g125880	Psat5g073120	Psat2g163240	Psat3g043040	Psat5g150120
Psat2g184280	Psat2g156480	Psat3g048240	Psat6g157400	Psat2g156480	Psat4g147880	Psat3g159880	Psat7g125920	Psat5g073280	Psat2g164440	Psat3g044640	Psat5g151760
Psat2g184840	Psat2g157400	Psat3g048640	Psat6g158400	Psat2g157400	Psat4g150280	Psat3g160240	Psat7g133800	Psat5g074320	Psat2g164640	Psat3g048240	Psat5g152160
Psat2g184920	Psat2g157640	Psat3g048680	Psat6g159160	Psat2g157640	Psat4g154200	Psat3g169600	Psat7g135200	Psat5g074640	Psat2g166520	Psat3g049640	Psat5g152320
Psat2g185160	Psat2g158520	Psat3g049640	Psat6g159200	Psat2g158520	Psat4g156600	Psat3g171920	Psat7g135320	Psat5g076560	Psat2g166920	Psat3g049720	Psat5g161760
Psat2g185960	Psat2g158560	Psat3g049720	Psat6g165560	Psat2g158560	Psat4g157920	Psat3g172080	Psat7g135440	Psat5g080040	Psat2g167040	Psat3g050280	Psat5g161800
Psat2g188000	Psat2g160280	Psat3g049800	Psat6g169160	Psat2g160280	Psat4g160240	Psat3g172200	Psat7g138240	Psat5g082440	Psat2g168240	Psat3g051600	Psat5g162760
Psat2g188880	Psat2g160560	Psat3g050280	Psat6g171280	Psat2g160560	Psat4g163000	Psat3g172240	Psat7g138320	Psat5g083720	Psat2g169560	Psat3g051800	Psat5g163280
Psat2g188920	Psat2g163200	Psat3g051600	Psat6g174320	Psat2g163200	Psat4g163440	Psat3g175840	Psat7g138520	Psat5g086600	Psat2g170680	Psat3g055960	Psat5g164040
Psat2g189000	Psat2g163240	Psat3g051800	Psat6g174360	Psat2g163240	Psat4g165240	Psat3g176000	Psat7g142160	Psat5g087320	Psat2g171080	Psat3g056760	Psat5g164720
Psat2g189880	Psat2g166520	Psat3g055840	Psat6g175240	Psat2g166520	Psat4g167760	Psat3g177400	Psat7g147000	Psat5g088400	Psat2g172320	Psat3g057280	Psat5g168760
Psat2g190000	Psat2g166560	Psat3g056760	Psat6g175280	Psat2g166560	Psat4g168760	Psat3g181560	Psat7g166120	Psat5g091000	Psat2g175880	Psat3g061480	Psat5g169200
Psat2g190200	Psat2g167560	Psat3g058560	Psat6g175400	Psat2g167560	Psat4g169480	Psat3g182640	Psat7g166440	Psat5g096240	Psat2g177360	Psat3g061520	Psat5g169480
Psat2g190240	Psat2g167840	Psat3g061520	Psat6g175440	Psat2g167840	Psat4g173120	Psat3g182680	Psat7g172680	Psat5g105320	Psat2g178160	Psat3g061600	Psat5g187360
Psat3g000240	Psat2g169200	Psat3g062680	Psat6g175680	Psat2g169200	Psat4g174160	Psat3g182720	Psat7g173720	Psat5g108840	Psat2g178360	Psat3g066400	Psat5g192160
Psat3g002040	Psat2g170680	Psat3g063480	Psat6g176080	Psat2g170680	Psat4g174280	Psat3g183520	Psat7g176080	Psat5g110680	Psat2g178720	Psat3g067000	Psat5g193920
Psat3g002840	Psat2g171160	Psat3g064440	Psat6g184320	Psat2g171160	Psat4g176240	Psat3g183720	Psat7g176200	Psat5g111040	Psat2g178840	Psat3g069400	Psat5g194880
Psat3g002880	Psat2g172320	Psat3g066400	Psat6g190560	Psat2g172320	Psat4g176960	Psat3g183760	Psat7g178880	Psat5g113720	Psat2g184040	Psat3g073200	Psat5g204800
Psat3g003120	Psat2g172440	Psat3g067000	Psat6g193360	Psat2g172440	Psat4g182080	Psat3g186840	Psat7g179720	Psat5g117960	Psat2g184640	Psat3g075160	Psat5g208960
Psat3g003760	Psat2g173480	Psat3g069000	Psat6g199120	Psat2g173480	Psat4g183600	Psat3g186880	Psat7g180760	Psat5g118000	Psat2g185880	Psat3g078680	Psat5g209600
Psat3g004320	Psat2g176400	Psat3g069400	Psat6g199720	Psat2g176400	Psat4g184040	Psat3g187640	Psat7g183080	Psat5g119520	Psat2g185920	Psat3g079640	Psat5g213160
Psat3g005920	Psat2g177360	Psat3g069760	Psat6g201560	Psat2g177360	Psat4g187200	Psat3g188400	Psat7g183240	Psat5g124360	Psat2g190600	Psat3g080120	Psat5g214240
Psat3g012600	Psat2g177400	Psat3g073200	Psat6g202320	Psat2g177400	Psat4g188080	Psat3g189240	Psat7g193840	Psat5g124960	Psat3g000920	Psat3g083440	Psat5g215120
Psat3g012640	Psat2g178160	Psat3g075160	Psat6g204680	Psat2g178160	Psat4g189040	Psat3g190560	Psat7g197200	Psat5g139080	Psat3g001480	Psat3g083760	Psat5g215200
Psat3g012840	Psat2g178360	Psat3g079200	Psat6g212760	Psat2g178360	Psat4g189480	Psat3g194240	Psat7g197360	Psat5g140640	Psat3g005440	Psat3g085320	Psat5g220920
Psat3g014600	Psat2g178720	Psat3g079640	Psat6g214880	Psat2g178720	Psat4g190160	Psat3g194480	Psat7g207880	Psat5g140680	Psat3g005640	Psat3g085600	Psat5g221360
Psat3g014640	Psat2g179440	Psat3g080120	Psat6g216080	Psat2g179440	Psat4g191920	Psat3g194520	Psat7g210480	Psat5g140800	Psat3g005680	Psat3g088280	Psat5g223080
Psat3g014880	Psat2g180600	Psat3g082520	Psat6g219440	Psat2g180600	Psat4g193040	Psat3g196200	Psat7g214440	Psat5g146840	Psat3g005720	Psat3g089280	Psat5g223240
Psat3g018520	Psat2g181920	Psat3g083040	Psat6g220240	Psat2g181920	Psat4g194120	Psat3g197640	Psat7g214520	Psat5g153000	Psat3g006880	Psat3g090240	Psat5g223280
Psat3g019600	Psat2g184040	Psat3g083440	Psat7g017200	Psat2g184040	Psat4g195360	Psat3g198560	Psat7g217160	Psat5g153560	Psat3g007040	Psat3g094200	Psat5g227000
Psat3g020240	Psat2g185360	Psat3g083760	Psat7g018160	Psat2g185360	Psat4g195680	Psat3g200800	Psat7g221600	Psat5g154600	Psat3g010160	Psat3g098200	Psat5g235600
Psat3g020680	Psat2g185880	Psat3g085840	Psat7g022080	Psat2g185880	Psat4g196720	Psat3g200960	Psat7g224360	Psat5g162440	Psat3g015920	Psat3g098920	Psat5g249640
Psat3g020720	Psat2g185920	Psat3g086840	Psat7g027840	Psat2g185920	Psat4g196880	Psat3g201960	Psat7g226960	Psat5g163320	Psat3g016920	Psat3g100240	Psat5g253120
Psat3g021280	Psat2g187760	Psat3g088280	Psat7g030720	Psat2g187760	Psat4g196960	Psat3g204320	Psat7g233960	Psat5g164840	Psat3g019840	Psat3g100680	Psat5g257200
Psat3g021600	Psat3g000920	Psat3g090040	Psat7g032480	Psat3g000920	Psat4g197480	Psat3g204720	Psat7g234440	Psat5g170360	Psat3g021040	Psat3g101600	Psat5g259000
Psat3g022240	Psat3g002720	Psat3g090240	Psat7g033840	Psat3g002720	Psat4g199720	Psat3g205640	Psat7g234520	Psat5g170760	Psat3g021080	Psat3g104360	Psat5g262320
Psat3g022960	Psat3g003800	Psat3g091720	Psat7g038200	Psat3g003800	Psat4g202200	Psat3g205800	Psat7g234640	Psat5g171400	Psat3g021640	Psat3g104520	Psat5g266600
Psat3g023520	Psat3g005640	Psat3g091960	Psat7g041480	Psat3g005640	Psat4g204040	Psat3g207920	Psat7g234680	Psat5g174760	Psat3g022080	Psat3g105520	Psat5g270720
Psat3g025960	Psat3g005680	Psat3g092720	Psat7g049440	Psat3g005680	Psat4g204680	Psat3g208000	Psat7g234720	Psat5g174800	Psat3g024400	Psat3g107320	Psat5g277440
Psat3g028120	Psat3g005720	Psat3g093640	Psat7g050320	Psat3g005720	Psat4g205320	Psat3g208040	Psat7g234920	Psat5g176320	Psat3g024480	Psat3g107840	Psat5g281240
Psat3g028280	Psat3g007040	Psat3g093840	Psat7g050680	Psat3g007040	Psat4g206400	Psat3g208080	Psat7g237600	Psat5g177240	Psat3g024640	Psat3g117440	Psat5g284160
Psat3g029200	Psat3g007160	Psat3g094200	Psat7g051600	Psat3g007160	Psat4g206440	Psat4g000280	Psat7g242320	Psat5g179280	Psat3g030000	Psat3g117480	Psat5g293320
Psat3g029760	Psat3g010160	Psat3g095560	Psat7g052800	Psat3g010160	Psat4g208320	Psat4g002160	Psat7g243480	Psat5g181480	Psat3g030320	Psat3g117800	Psat5g294760
Psat3g030680	Psat3g011120	Psat3g096960	Psat7g053480	Psat3g011120	Psat4g212600	Psat4g006440	Psat7g247720	Psat5g185760	Psat3g032680	Psat3g119000	Psat5g295040
Psat3g031480	Psat3g011920	Psat3g097720	Psat7g055800	Psat3g011920	Psat4g216920	Psat4g007200	Psat7g252160	Psat5g186240	Psat3g033160	Psat3g123280	Psat5g296640
Psat3g031520	Psat3g014720	Psat3g098200	Psat7g056120	Psat3g014720	Psat4g221080	Psat4g008760	Psat7g253120	Psat5g193280	Psat3g034560	Psat3g125480	Psat5g298840
Psat3g032240	Psat3g015080	Psat3g098920	Psat7g065480	Psat3g015080	Psat4g222440	Psat4g008960	Psat7g253960	Psat5g196720	Psat3g034600	Psat3g126240	Psat5g299840
Psat3g034760	Psat3g015920	Psat3g099160	Psat7g066400	Psat3g015920	Psat4g223760	Psat4g010560	Psat7g255320	Psat5g198600	Psat3g036040	Psat3g126520	Psat5g300040
Psat3g034880	Psat3g016400	Psat3g100160	Psat7g066440	Psat3g016400	Psat4g223880	Psat4g010720	Psat7g262640	Psat5g199160	Psat3g036480	Psat3g130960	Psat5g300680
Psat3g035080	Psat3g016600	Psat3g100240	Psat7g066520	Psat3g016600	Psat4g224280	Psat4g012800	Psat7g263120	Psat5g200600	Psat3g038000	Psat3g131000	Psat5g306520
Psat3g035640	Psat3g016800	Psat3g100680	Psat7g067400	Psat3g016800	Psat4g224320	Psat4g013840		Psat5g200840	Psat3g038920	Psat3g133720	Psat5g306960
Psat3g036120	Psat3g016920	Psat3g100880	Psat7g068160	Psat3g016920	Psat4g226160	Psat4g014840		Psat5g207520	Psat3g038960	Psat3g133800	Psat5g308080
Psat3g036880	Psat3g017360	Psat3g101560	Psat7g070400	Psat3g017360	Psat4g226280	Psat4g017560		Psat5g211440	Psat3g039000	Psat3g133960	Psat5g308280
Psat3g037760	Psat3g018880	Psat3g101600	Psat7g073360	Psat3g018880	Psat5g003040	Psat4g019760		Psat5g215880	Psat3g039040	Psat3g134280	Psat6g001480
Psat3g038120	Psat3g019520	Psat3g102640	Psat7g074480	Psat3g019520	Psat5g003160	Psat4g020440		Psat5g219400	Psat3g039120	Psat3g136880	Psat6g002440
Psat3g040000	Psat3g019840	Psat3g104360	Psat7g075160	Psat3g019840	Psat5g003960	Psat4g020960		Psat5g219800	Psat3g039880	Psat3g137000	Psat6g003200
Psat3g040120	Psat3g020560	Psat3g105520	Psat7g084080	Psat3g020560	Psat5g006440	Psat4g024080		Psat5g219840	Psat3g041080	Psat3g140560	Psat6g004120
Psat3g040160	Psat3g021040	Psat3g106520	Psat7g084280	Psat3g021040	Psat5g006560	Psat4g024200		Psat5g221800	Psat3g044080	Psat3g142440	Psat6g004760
Psat3g042960	Psat3g021640	Psat3g106640	Psat7g085800	Psat3g021640	Psat5g006600	Psat4g024280		Psat5g223320	Psat3g044160	Psat3g143400	Psat6g015640
Psat3g045080	Psat3g023840	Psat3g107320	Psat7g092880	Psat3g023840	Psat5g006880	Psat4g025720		Psat5g224680	Psat3g046040	Psat3g144760	Psat6g017800
Psat3g047520	Psat3g024400	Psat3g107760	Psat7g093560	Psat3g024400	Psat5g007520	Psat4g026240		Psat5g225480	Psat3g049400	Psat3g145080	Psat6g018360
Psat3g048640	Psat3g024480	Psat3g108880	Psat7g094680	Psat3g024480	Psat5g007840	Psat4g027080		Psat5g225760	Psat3g053680	Psat3g146080	Psat6g020760
Psat3g049640	Psat3g030000	Psat3g109840	Psat7g096560	Psat3g030000	Psat5g011280	Psat4g030960		Psat5g226560	Psat3g057160	Psat3g148480	Psat6g020920
Psat3g050280	Psat3g030320	Psat3g114120	Psat7g100000	Psat3g030320	Psat5g015320	Psat4g032200		Psat5g227560	Psat3g058600	Psat3g149480	Psat6g027240
Psat3g051600	Psat3g031360	Psat3g118880	Psat7g100080	Psat3g031360	Psat5g016200	Psat4g033560		Psat5g228480	Psat3g060520	Psat3g154800	Psat6g029000
Psat3g051800	Psat3g034560	Psat3g119600	Psat7g100120	Psat3g034560	Psat5g018760	Psat4g034320		Psat5g236480	Psat3g064320	Psat3g156280	Psat6g029120
Psat3g055920	Psat3g034600	Psat3g121520	Psat7g100160	Psat3g034600	Psat5g019840	Psat4g034960		Psat5g237640	Psat3g064440	Psat3g158120	Psat6g029720
Psat3g056800	Psat3g036480	Psat3g124920	Psat7g100440	Psat3g036480	Psat5g024320	Psat4g037160		Psat5g239320	Psat3g064520	Psat3g159040	Psat6g033280
Psat3g056960	Psat3g038000	Psat3g125480	Psat7g100720	Psat3g038000	Psat5g024880	Psat4g039880		Psat5g239440	Psat3g065280	Psat3g159880	Psat6g033800
Psat3g059160	Psat3g038960	Psat3g126240	Psat7g102440	Psat3g038960	Psat5g025760	Psat4g044160		Psat5g243280	Psat3g066800	Psat3g160240	Psat6g036840
Psat3g059440	Psat3g039000	Psat3g126760	Psat7g104840	Psat3g039000	Psat5g026000	Psat4g046000		Psat5g245440	Psat3g067360	Psat3g165000	Psat6g038440
Psat3g059720	Psat3g039040	Psat3g130960	Psat7g109560	Psat3g039040	Psat5g029400	Psat4g047000		Psat5g246520	Psat3g068560	Psat3g167880	Psat6g040680
Psat3g061480	Psat3g039880	Psat3g132840	Psat7g111360	Psat3g039880	Psat5g030320	Psat4g047480		Psat5g252640	Psat3g068720	Psat3g169600	Psat6g040720
Psat3g061600	Psat3g041520	Psat3g134680	Psat7g118440	Psat3g041520	Psat5g033960	Psat4g050520		Psat5g254280	Psat3g069320	Psat3g172200	Psat6g041080
Psat3g062240	Psat3g042320	Psat3g134840	Psat7g124680	Psat3g042320	Psat5g037640	Psat4g051440		Psat5g255480	Psat3g069560	Psat3g172240	Psat6g042360
Psat3g063560	Psat3g042400	Psat3g135120	Psat7g125680	Psat3g042400	Psat5g039600	Psat4g051960		Psat5g257600	Psat3g069840	Psat3g174160	Psat6g043800
Psat3g066880	Psat3g044000	Psat3g135600	Psat7g125880	Psat3g044000	Psat5g047520	Psat4g058040		Psat5g258240	Psat3g070000	Psat3g175120	Psat6g045120
Psat3g066920	Psat3g044160	Psat3g135640	Psat7g125920	Psat3g044160	Psat5g048560	Psat4g058080		Psat5g262440	Psat3g070680	Psat3g176000	Psat6g045680
Psat3g067000	Psat3g044200	Psat3g136880	Psat7g130720	Psat3g044200	Psat5g052160	Psat4g059560		Psat5g267040	Psat3g071400	Psat3g177400	Psat6g049000
Psat3g069400	Psat3g045280	Psat3g137000	Psat7g133040	Psat3g045280	Psat5g052960	Psat4g061160		Psat5g267680	Psat3g071520	Psat3g178720	Psat6g052880
Psat3g073200	Psat3g046960	Psat3g137840	Psat7g133160	Psat3g046960	Psat5g053000	Psat4g062480		Psat5g269960	Psat3g072480	Psat3g181560	Psat6g053280
Psat3g075160	Psat3g049040	Psat3g138440	Psat7g133800	Psat3g049040	Psat5g054440	Psat4g064880		Psat5g270640	Psat3g073920	Psat3g182640	Psat6g053440
Psat3g075840	Psat3g051640	Psat3g141120	Psat7g135200	Psat3g051640	Psat5g059080	Psat4g066200		Psat5g270880	Psat3g076120	Psat3g182680	Psat6g059560
Psat3g076240	Psat3g053680	Psat3g141520	Psat7g135320	Psat3g053680	Psat5g059320	Psat4g067400		Psat5g271720	Psat3g076280	Psat3g182720	Psat6g065400
Psat3g079640	Psat3g055440	Psat3g142720	Psat7g142160	Psat3g055440	Psat5g059720	Psat4g068200		Psat5g272880	Psat3g077160	Psat3g183520	Psat6g070120
Psat3g080400	Psat3g055800	Psat3g142840	Psat7g144360	Psat3g055800	Psat5g060880	Psat4g069440		Psat5g274360	Psat3g078480	Psat3g183720	Psat6g070200
Psat3g081080	Psat3g057160	Psat3g144760	Psat7g145960	Psat3g057160	Psat5g062840	Psat4g070160		Psat5g274600	Psat3g080360	Psat3g183760	Psat6g071640
Psat3g083200	Psat3g058600	Psat3g145080	Psat7g148720	Psat3g058600	Psat5g066480	Psat4g070280		Psat5g275840	Psat3g080960	Psat3g185960	Psat6g071920
Psat3g083440	Psat3g063000	Psat3g145920	Psat7g149240	Psat3g063000	Psat5g069160	Psat4g075160		Psat5g276240	Psat3g081040	Psat3g186840	Psat6g075160
Psat3g083760	Psat3g063120	Psat3g146080	Psat7g149480	Psat3g063120	Psat5g070280	Psat4g076320		Psat5g283440	Psat3g081520	Psat3g186880	Psat6g076080
Psat3g084280	Psat3g065280	Psat3g147800	Psat7g150760	Psat3g065280	Psat5g075160	Psat4g080080		Psat5g285160	Psat3g082920	Psat3g187640	Psat6g076760
Psat3g085200	Psat3g066800	Psat3g148480	Psat7g151920	Psat3g066800	Psat5g081120	Psat4g081440		Psat5g287440	Psat3g084720	Psat3g188400	Psat6g079280
Psat3g087240	Psat3g069120	Psat3g157680	Psat7g156800	Psat3g069120	Psat5g083520	Psat4g081600		Psat5g292040	Psat3g084760	Psat3g189240	Psat6g080600
Psat3g088360	Psat3g069560	Psat3g158120	Psat7g157600	Psat3g069560	Psat5g085520	Psat4g082160		Psat5g293800	Psat3g084840	Psat3g191800	Psat6g084480
Psat3g089280	Psat3g069840	Psat3g159880	Psat7g160520	Psat3g069840	Psat5g088040	Psat4g082720		Psat5g295400	Psat3g084880	Psat3g194480	Psat6g085040
Psat3g091760	Psat3g070000	Psat3g163120	Psat7g164560	Psat3g070000	Psat5g088360	Psat4g083920		Psat5g299000	Psat3g086120	Psat3g194520	Psat6g086440
Psat3g094000	Psat3g070680	Psat3g165000	Psat7g165240	Psat3g070680	Psat5g088920	Psat4g084360		Psat5g301600	Psat3g089240	Psat3g195000	Psat6g091160
Psat3g094200	Psat3g071400	Psat3g169600	Psat7g170480	Psat3g071400	Psat5g091960	Psat4g086560		Psat5g302120	Psat3g089440	Psat3g196200	Psat6g091240
Psat3g094400	Psat3g071520	Psat3g170640	Psat7g170520	Psat3g071520	Psat5g092400	Psat4g086600		Psat5g303760	Psat3g091440	Psat3g196440	Psat6g094280
Psat3g098680	Psat3g073920	Psat3g172080	Psat7g172680	Psat3g073920	Psat5g092480	Psat4g086800		Psat5g303840	Psat3g093440	Psat3g200800	Psat6g095200
Psat3g099520	Psat3g076120	Psat3g172200	Psat7g173720	Psat3g076120	Psat5g093360	Psat4g089680		Psat5g308000	Psat3g093840	Psat3g200960	Psat6g095800
Psat3g100240	Psat3g076280	Psat3g172240	Psat7g174840	Psat3g076280	Psat5g097440	Psat4g091400		Psat5g308040	Psat3g095400	Psat3g201960	Psat6g099640
Psat3g100680	Psat3g078480	Psat3g175840	Psat7g175560	Psat3g078480	Psat5g103120	Psat4g092640		Psat6g003360	Psat3g097600	Psat3g204360	Psat6g101360
Psat3g100880	Psat3g078800	Psat3g178720	Psat7g176200	Psat3g078800	Psat5g104040	Psat4g095880		Psat6g004520	Psat3g098320	Psat3g204720	Psat6g101640
Psat3g101160	Psat3g078880	Psat3g179640	Psat7g178880	Psat3g078880	Psat5g104680	Psat4g097200		Psat6g006920	Psat3g099920	Psat3g205160	Psat6g107480
Psat3g101600	Psat3g079680	Psat3g181000	Psat7g183080	Psat3g079680	Psat5g105760	Psat4g097680		Psat6g008600	Psat3g103360	Psat3g205200	Psat6g108960
Psat3g102600	Psat3g080320	Psat3g181560	Psat7g186960	Psat3g080320	Psat5g106000	Psat4g097760		Psat6g011000	Psat3g103680	Psat3g208040	Psat6g120640
Psat3g102680	Psat3g080960	Psat3g182520	Psat7g193840	Psat3g080960	Psat5g108880	Psat4g098480		Psat6g012320	Psat3g106920	Psat4g000280	Psat6g124680
Psat3g104680	Psat3g081040	Psat3g182640	Psat7g195200	Psat3g081040	Psat5g111360	Psat4g102280		Psat6g013760	Psat3g107040	Psat4g000480	Psat6g132280
Psat3g104880	Psat3g081520	Psat3g182680	Psat7g197200	Psat3g081520	Psat5g112720	Psat4g103880		Psat6g014280	Psat3g107720	Psat4g002160	Psat6g132560
Psat3g105080	Psat3g081920	Psat3g182720	Psat7g197360	Psat3g081920	Psat5g113920	Psat4g108800		Psat6g014640	Psat3g111800	Psat4g003160	Psat6g133480
Psat3g105520	Psat3g084400	Psat3g183520	Psat7g201200	Psat3g084400	Psat5g118160	Psat4g109680		Psat6g016240	Psat3g113440	Psat4g003320	Psat6g135960
Psat3g106520	Psat3g084440	Psat3g183720	Psat7g203400	Psat3g084440	Psat5g125080	Psat4g110160		Psat6g016400	Psat3g113720	Psat4g003400	Psat6g143360
Psat3g106600	Psat3g084720	Psat3g183760	Psat7g205800	Psat3g084720	Psat5g128840	Psat4g116560		Psat6g016720	Psat3g114000	Psat4g004960	Psat6g149600
Psat3g106640	Psat3g084760	Psat3g185680	Psat7g211280	Psat3g084760	Psat5g129840	Psat4g116600		Psat6g019640	Psat3g115120	Psat4g007200	Psat6g151280
Psat3g107840	Psat3g084840	Psat3g185720	Psat7g214440	Psat3g084840	Psat5g131320	Psat4g117960		Psat6g021800	Psat3g118680	Psat4g008760	Psat6g154120
Psat3g109840	Psat3g084880	Psat3g186800	Psat7g214520	Psat3g084880	Psat5g131680	Psat4g118920		Psat6g021840	Psat3g119080	Psat4g008960	Psat6g155400
Psat3g110920	Psat3g085360	Psat3g186840	Psat7g217680	Psat3g085360	Psat5g136800	Psat4g119560		Psat6g023720	Psat3g123560	Psat4g010720	Psat6g156120
Psat3g111680	Psat3g086120	Psat3g188400	Psat7g218760	Psat3g086120	Psat5g139000	Psat4g125360		Psat6g028160	Psat3g124040	Psat4g012800	Psat6g159160
Psat3g112960	Psat3g088680	Psat3g190320	Psat7g224360	Psat3g088680	Psat5g140880	Psat4g129120		Psat6g032120	Psat3g124960	Psat4g013840	Psat6g159200
Psat3g117480	Psat3g089440	Psat3g191440	Psat7g233960	Psat3g089440	Psat5g143080	Psat4g129760		Psat6g032480	Psat3g125800	Psat4g014840	Psat6g162080
Psat3g118120	Psat3g092680	Psat3g194480	Psat7g234480	Psat3g092680	Psat5g145160	Psat4g129880		Psat6g035880	Psat3g126960	Psat4g017560	Psat6g163600
Psat3g118880	Psat3g093400	Psat3g196200	Psat7g234520	Psat3g093400	Psat5g148320	Psat4g130240		Psat6g035960	Psat3g129040	Psat4g019760	Psat6g164600
Psat3g122600	Psat3g093440	Psat3g197640	Psat7g234640	Psat3g093440	Psat5g150120	Psat4g133440		Psat6g036680	Psat3g130520	Psat4g020280	Psat6g165560
Psat3g123000	Psat3g096960	Psat3g200800	Psat7g234680	Psat3g096960	Psat5g150720	Psat4g135280		Psat6g039560	Psat3g131040	Psat4g020440	Psat6g169160
Psat3g124200	Psat3g097600	Psat3g201960	Psat7g234720	Psat3g097600	Psat5g152160	Psat4g136720		Psat6g041320	Psat3g131520	Psat4g021040	Psat6g172880
Psat3g124920	Psat3g098320	Psat3g204720	Psat7g237000	Psat3g098320	Psat5g153000	Psat4g137240		Psat6g041360	Psat3g134000	Psat4g024080	Psat6g174320
Psat3g125480	Psat3g099920	Psat3g204960	Psat7g238640	Psat3g099920	Psat5g155080	Psat4g139720		Psat6g041680	Psat3g135600	Psat4g024200	Psat6g174360
Psat3g126240	Psat3g103680	Psat3g205000	Psat7g242320	Psat3g103680	Psat5g156120	Psat4g140160		Psat6g042120	Psat3g139840	Psat4g025920	Psat6g175240
Psat3g126760	Psat3g106440	Psat3g205160	Psat7g243480	Psat3g106440	Psat5g158680	Psat4g146240		Psat6g042240	Psat3g140080	Psat4g026240	Psat6g175280
Psat3g127200	Psat3g106920	Psat3g205240	Psat7g248080	Psat3g106920	Psat5g161760	Psat4g146400		Psat6g044800	Psat3g140320	Psat4g027080	Psat6g175680
Psat3g128400	Psat3g111040	Psat3g205640	Psat7g252160	Psat3g111040	Psat5g164720	Psat4g147280		Psat6g045400	Psat3g140800	Psat4g029720	Psat6g176960
Psat3g128880	Psat3g114000	Psat3g207840	Psat7g253120	Psat3g114000	Psat5g168760	Psat4g151280		Psat6g055360	Psat3g142280	Psat4g033120	Psat6g178000
Psat3g130960	Psat3g115360	Psat3g208000	Psat7g255040	Psat3g115360	Psat5g169200	Psat4g151520		Psat6g056640	Psat3g142720	Psat4g033560	Psat6g178440
Psat3g131000	Psat3g116720	Psat3g208040	Psat7g255320	Psat3g116720	Psat5g170000	Psat4g151600		Psat6g059040	Psat3g142800	Psat4g034320	Psat6g180720
Psat3g131680	Psat3g118080	Psat3g208080	Psat7g262640	Psat3g118080	Psat5g172720	Psat4g154600		Psat6g059200	Psat3g143240	Psat4g034960	Psat6g184320
Psat3g133720	Psat3g119080	Psat4g000240	Psat7g263120	Psat3g119080	Psat5g176360	Psat4g155760		Psat6g060680	Psat3g144080	Psat4g037160	Psat6g185120
Psat3g133800	Psat3g119440	Psat4g000880		Psat3g119440	Psat5g177200	Psat4g156120		Psat6g063320	Psat3g144120	Psat4g038400	Psat6g190560
Psat3g133960	Psat3g120080	Psat4g002120		Psat3g120080	Psat5g177400	Psat4g156960		Psat6g064040	Psat3g144560	Psat4g039880	Psat6g194440
Psat3g134720	Psat3g120680	Psat4g007200		Psat3g120680	Psat5g181640	Psat4g157480		Psat6g067960	Psat3g145840	Psat4g041800	Psat6g195960
Psat3g134840	Psat3g124400	Psat4g008520		Psat3g124400	Psat5g183160	Psat4g159640		Psat6g070000	Psat3g156000	Psat4g044160	Psat6g199720
Psat3g135440	Psat3g125800	Psat4g008600		Psat3g125800	Psat5g186800	Psat4g166400		Psat6g070400	Psat3g157600	Psat4g044200	Psat6g202320
Psat3g135640	Psat3g128480	Psat4g008760		Psat3g128480	Psat5g193880	Psat4g170160		Psat6g077360	Psat3g159280	Psat4g046000	Psat6g208400
Psat3g135840	Psat3g128640	Psat4g008960		Psat3g128640	Psat5g194880	Psat4g170600		Psat6g078240	Psat3g163120	Psat4g047000	Psat6g211760
Psat3g137000	Psat3g130520	Psat4g009000		Psat3g130520	Psat5g199240	Psat4g173880		Psat6g080520	Psat3g166240	Psat4g047480	Psat6g212760
Psat3g139320	Psat3g131040	Psat4g010720		Psat3g131040	Psat5g210760	Psat4g176960		Psat6g086560	Psat3g168440	Psat4g050520	Psat6g214600
Psat3g141480	Psat3g131520	Psat4g012280		Psat3g131520	Psat5g210800	Psat4g179120		Psat6g086600	Psat3g169000	Psat4g051080	Psat6g214880
Psat3g142440	Psat3g134000	Psat4g012800		Psat3g134000	Psat5g210840	Psat4g179160		Psat6g088920	Psat3g177760	Psat4g051440	Psat6g216080
Psat3g142840	Psat3g134600	Psat4g013840		Psat3g134600	Psat5g210880	Psat4g179200		Psat6g090400	Psat3g178800	Psat4g051960	Psat6g218680
Psat3g143240	Psat3g136000	Psat4g014840		Psat3g136000	Psat5g210920	Psat4g179240		Psat6g090800	Psat3g181840	Psat4g055920	Psat6g220240
Psat3g143400	Psat3g136840	Psat4g014880		Psat3g136840	Psat5g211360	Psat4g179280		Psat6g093040	Psat3g184400	Psat4g058040	Psat6g224560
Psat3g144760	Psat3g137400	Psat4g017200		Psat3g137400	Psat5g215920	Psat4g179760		Psat6g096160	Psat3g185000	Psat4g058080	Psat6g224640
Psat3g145080	Psat3g137560	Psat4g017560		Psat3g137560	Psat5g218960	Psat4g185480		Psat6g098240	Psat3g188280	Psat4g059560	Psat6g225120
Psat3g147040	Psat3g138200	Psat4g018640		Psat3g138200	Psat5g219000	Psat4g185640		Psat6g100840	Psat3g189120	Psat4g059720	Psat6g230840
Psat3g148480	Psat3g140080	Psat4g019760		Psat3g140080	Psat5g220240	Psat4g187040		Psat6g110560	Psat3g194040	Psat4g061160	Psat6g236440
Psat3g149120	Psat3g140320	Psat4g020440		Psat3g140320	Psat5g222120	Psat4g188920		Psat6g112800	Psat3g195680	Psat4g061560	Psat7g007280
Psat3g151240	Psat3g140800	Psat4g024080		Psat3g140800	Psat5g222360	Psat4g191480		Psat6g112880	Psat3g196000	Psat4g062920	Psat7g009800
Psat3g152480	Psat3g141120	Psat4g024280		Psat3g141120	Psat5g224600	Psat4g193560		Psat6g114400	Psat3g196040	Psat4g065400	Psat7g013440
Psat3g153240	Psat3g142280	Psat4g025720		Psat3g142280	Psat5g227880	Psat4g196000		Psat6g117920	Psat3g196840	Psat4g065600	Psat7g017200
Psat3g153400	Psat3g142800	Psat4g026400		Psat3g142800	Psat5g228400	Psat4g197120		Psat6g122000	Psat3g199640	Psat4g067400	Psat7g017600
Psat3g154080	Psat3g144080	Psat4g029120		Psat3g144080	Psat5g228800	Psat4g199960		Psat6g123080	Psat3g200240	Psat4g067440	Psat7g018160
Psat3g155560	Psat3g144120	Psat4g032200		Psat3g144120	Psat5g234040	Psat4g203360		Psat6g131600	Psat3g201160	Psat4g067520	Psat7g022080
Psat3g156280	Psat3g144560	Psat4g032400		Psat3g144560	Psat5g234280	Psat4g204920		Psat6g133920	Psat3g201280	Psat4g067560	Psat7g023840
Psat3g158120	Psat3g145840	Psat4g032520		Psat3g145840	Psat5g238120	Psat4g206200		Psat6g134800	Psat3g201960	Psat4g068200	Psat7g028360
Psat3g158960	Psat3g149440	Psat4g033560		Psat3g149440	Psat5g239240	Psat4g207480		Psat6g136280	Psat3g202080	Psat4g069440	Psat7g030400
Psat3g159880	Psat3g150200	Psat4g034320		Psat3g150200	Psat5g242440	Psat4g209120		Psat6g136880	Psat3g202120	Psat4g070280	Psat7g032480
Psat3g162720	Psat3g152000	Psat4g034960		Psat3g152000	Psat5g242640	Psat4g210520		Psat6g137840	Psat3g202160	Psat4g071760	Psat7g033520
Psat3g165000	Psat3g159280	Psat4g037160		Psat3g159280	Psat5g243200	Psat4g214440		Psat6g138800	Psat3g202200	Psat4g075160	Psat7g033800
Psat3g167080	Psat3g163480	Psat4g039880		Psat3g163480	Psat5g244640	Psat4g215240		Psat6g139400	Psat3g202840	Psat4g078720	Psat7g033840
Psat3g167320	Psat3g164360	Psat4g040120		Psat3g164360	Psat5g244720	Psat4g218000		Psat6g140920	Psat3g203200	Psat4g080080	Psat7g035160
Psat3g167360	Psat3g164640	Psat4g044160		Psat3g164640	Psat5g245320	Psat4g221440		Psat6g143520	Psat4g000480	Psat4g081440	Psat7g049440
Psat3g167520	Psat3g165760	Psat4g046000		Psat3g165760	Psat5g252280	Psat4g223720		Psat6g145000	Psat4g001800	Psat4g082160	Psat7g050320
Psat3g167760	Psat3g165840	Psat4g047000		Psat3g165840	Psat5g252360	Psat4g224240		Psat6g148680	Psat4g003680	Psat4g082720	Psat7g050680
Psat3g167880	Psat3g166240	Psat4g047080		Psat3g166240	Psat5g259000	Psat4g224560		Psat6g149200	Psat4g005360	Psat4g083920	Psat7g051600
Psat3g168480	Psat3g168440	Psat4g047120		Psat3g168440	Psat5g260480	Psat4g224600		Psat6g150480	Psat4g005680	Psat4g084360	Psat7g052360
Psat3g169600	Psat3g169000	Psat4g047360		Psat3g169000	Psat5g262240	Psat4g226120		Psat6g152720	Psat4g006640	Psat4g086560	Psat7g053480
Psat3g172080	Psat3g172000	Psat4g047480		Psat3g172000	Psat5g265240	Psat4g226520		Psat6g154360	Psat4g007480	Psat4g086600	Psat7g055680
Psat3g172200	Psat3g173600	Psat4g050520		Psat3g173600	Psat5g265680	Psat4g226560		Psat6g156200	Psat4g007960	Psat4g086800	Psat7g055800
Psat3g174160	Psat3g177760	Psat4g051440		Psat3g177760	Psat5g266800	Psat5g003760		Psat6g157480	Psat4g008000	Psat4g089680	Psat7g056120
Psat3g174840	Psat3g178800	Psat4g051960		Psat3g178800	Psat5g267080	Psat5g005440		Psat6g159720	Psat4g008520	Psat4g091960	Psat7g057000
Psat3g176000	Psat3g179520	Psat4g055920		Psat3g179520	Psat5g267640	Psat5g006440		Psat6g161040	Psat4g008560	Psat4g092360	Psat7g061200
Psat3g176960	Psat3g181480	Psat4g057680		Psat3g181480	Psat5g267800	Psat5g008520		Psat6g163880	Psat4g010240	Psat4g092640	Psat7g066400
Psat3g177400	Psat3g181840	Psat4g058040		Psat3g181840	Psat5g268720	Psat5g010280		Psat6g165960	Psat4g010320	Psat4g092720	Psat7g066440
Psat3g178720	Psat3g183160	Psat4g058080		Psat3g183160	Psat5g269160	Psat5g014720		Psat6g167120	Psat4g010400	Psat4g093480	Psat7g066520
Psat3g180040	Psat3g184400	Psat4g059560		Psat3g184400	Psat5g269720	Psat5g018520		Psat6g168000	Psat4g012240	Psat4g095000	Psat7g068680
Psat3g180640	Psat3g185000	Psat4g061560		Psat3g185000	Psat5g276840	Psat5g021920		Psat6g168560	Psat4g016160	Psat4g097200	Psat7g069000
Psat3g181560	Psat3g187720	Psat4g062120		Psat3g187720	Psat5g280080	Psat5g026040		Psat6g169920	Psat4g016400	Psat4g097760	Psat7g073360
Psat3g182640	Psat3g188280	Psat4g062480		Psat3g188280	Psat5g281240	Psat5g029840		Psat6g170800	Psat4g020480	Psat4g098120	Psat7g074480
Psat3g182720	Psat3g190720	Psat4g066200		Psat3g190720	Psat5g288080	Psat5g030480		Psat6g180320	Psat4g020600	Psat4g098480	Psat7g084080
Psat3g183520	Psat3g191240	Psat4g067280		Psat3g191240	Psat5g288960	Psat5g030760		Psat6g180640	Psat4g021560	Psat4g099280	Psat7g087440
Psat3g183720	Psat3g193960	Psat4g067400		Psat3g193960	Psat5g291000	Psat5g031560		Psat6g183640	Psat4g024720	Psat4g101960	Psat7g087680
Psat3g186800	Psat3g194040	Psat4g067440		Psat3g194040	Psat5g294960	Psat5g031600		Psat6g191920	Psat4g026720	Psat4g102280	Psat7g088160
Psat3g186840	Psat3g196000	Psat4g067560		Psat3g196000	Psat5g295040	Psat5g032080		Psat6g194960	Psat4g030200	Psat4g103880	Psat7g088600
Psat3g186880	Psat3g196040	Psat4g068200		Psat3g196040	Psat5g298440	Psat5g032240		Psat6g195400	Psat4g030320	Psat4g109680	Psat7g092440
Psat3g189240	Psat3g197560	Psat4g068480		Psat3g197560	Psat5g298840	Psat5g035160		Psat6g199000	Psat4g032120	Psat4g113960	Psat7g092880
Psat3g190160	Psat3g198200	Psat4g068600		Psat3g198200	Psat5g299200	Psat5g035240		Psat6g200480	Psat4g032400	Psat4g116520	Psat7g093560
Psat3g193480	Psat3g199080	Psat4g069440		Psat3g199080	Psat5g300120	Psat5g035280		Psat6g201240	Psat4g032520	Psat4g116560	Psat7g095080
Psat3g194480	Psat3g199640	Psat4g069960		Psat3g199640	Psat5g300680	Psat5g035320		Psat6g204120	Psat4g032560	Psat4g116600	Psat7g100000
Psat3g194520	Psat3g200240	Psat4g070160		Psat3g200240	Psat5g301880	Psat5g036400		Psat6g204920	Psat4g033400	Psat4g117920	Psat7g100080
Psat3g195600	Psat3g201280	Psat4g075160		Psat3g201280	Psat5g305520	Psat5g037640		Psat6g204960	Psat4g034840	Psat4g117960	Psat7g100120
Psat3g196200	Psat3g201680	Psat4g078160		Psat3g201680	Psat6g002160	Psat5g039080		Psat6g213160	Psat4g036080	Psat4g118800	Psat7g100160
Psat3g196280	Psat3g201800	Psat4g079200		Psat3g201800	Psat6g003480	Psat5g042000		Psat6g222080	Psat4g038240	Psat4g118920	Psat7g100440
Psat3g198560	Psat3g201960	Psat4g080080		Psat3g201960	Psat6g003920	Psat5g043080		Psat6g223880	Psat4g039120	Psat4g119560	Psat7g100520
Psat3g200800	Psat3g202080	Psat4g081440		Psat3g202080	Psat6g003960	Psat5g044240		Psat6g230160	Psat4g039360	Psat4g125360	Psat7g100560
Psat3g200960	Psat3g202120	Psat4g082160		Psat3g202120	Psat6g004760	Psat5g044280		Psat6g231480	Psat4g039720	Psat4g128200	Psat7g102440
Psat3g201360	Psat3g202160	Psat4g082720		Psat3g202160	Psat6g008000	Psat5g046320		Psat6g232680	Psat4g040840	Psat4g129760	Psat7g102480
Psat3g204240	Psat3g202400	Psat4g083920		Psat3g202400	Psat6g009000	Psat5g046840		Psat6g232800	Psat4g044320	Psat4g133440	Psat7g102520
Psat3g204720	Psat3g202720	Psat4g084360		Psat3g202720	Psat6g010320	Psat5g048280		Psat6g235640	Psat4g047280	Psat4g136080	Psat7g102600
Psat3g206640	Psat3g203200	Psat4g086560		Psat3g203200	Psat6g011200	Psat5g048640		Psat6g236280	Psat4g047360	Psat4g136720	Psat7g103080
Psat3g208000	Psat3g204560	Psat4g086800		Psat3g204560	Psat6g014400	Psat5g048680		Psat6g238440	Psat4g048080	Psat4g137240	Psat7g104840
Psat3g208080	Psat3g204680	Psat4g089880		Psat3g204680	Psat6g014680	Psat5g048960		Psat6g243440	Psat4g053680	Psat4g140160	Psat7g109560
Psat4g001960	Psat3g207040	Psat4g090320		Psat3g207040	Psat6g015400	Psat5g050400		Psat6g243480	Psat4g053800	Psat4g140520	Psat7g111200
Psat4g003840	Psat3g208280	Psat4g092640		Psat3g208280	Psat6g017280	Psat5g053560		Psat7g000840	Psat4g053840	Psat4g142960	Psat7g116240
Psat4g004760	Psat4g001800	Psat4g093160		Psat4g001800	Psat6g018120	Psat5g054160		Psat7g007720	Psat4g057600	Psat4g143280	Psat7g118440
Psat4g006080	Psat4g003560	Psat4g095000		Psat4g003560	Psat6g018560	Psat5g055040		Psat7g012480	Psat4g058480	Psat4g147280	Psat7g124680
Psat4g006440	Psat4g003680	Psat4g095960		Psat4g003680	Psat6g021280	Psat5g056520		Psat7g013960	Psat4g058680	Psat4g151280	Psat7g125600
Psat4g007200	Psat4g004080	Psat4g097200		Psat4g004080	Psat6g022200	Psat5g060720		Psat7g017120	Psat4g058720	Psat4g154600	Psat7g125680
Psat4g008760	Psat4g005360	Psat4g097680		Psat4g005360	Psat6g026480	Psat5g063320		Psat7g021120	Psat4g058960	Psat4g155760	Psat7g125880
Psat4g009480	Psat4g005680	Psat4g097760		Psat4g005680	Psat6g027760	Psat5g063960		Psat7g022000	Psat4g059800	Psat4g156120	Psat7g125920
Psat4g009880	Psat4g006640	Psat4g098480		Psat4g006640	Psat6g033200	Psat5g064560		Psat7g023360	Psat4g059840	Psat4g156960	Psat7g132320
Psat4g010880	Psat4g007480	Psat4g100400		Psat4g007480	Psat6g033720	Psat5g066000		Psat7g024720	Psat4g060240	Psat4g157480	Psat7g133040
Psat4g012800	Psat4g007720	Psat4g102280		Psat4g007720	Psat6g033800	Psat5g067360		Psat7g025280	Psat4g061080	Psat4g159080	Psat7g133160
Psat4g013400	Psat4g008000	Psat4g103880		Psat4g008000	Psat6g036840	Psat5g069800		Psat7g025880	Psat4g061680	Psat4g159640	Psat7g133800
Psat4g013880	Psat4g008520	Psat4g109680		Psat4g008520	Psat6g037720	Psat5g072240		Psat7g028800	Psat4g063440	Psat4g164120	Psat7g135200
Psat4g014840	Psat4g010040	Psat4g113640		Psat4g010040	Psat6g038160	Psat5g073120		Psat7g029360	Psat4g066320	Psat4g166400	Psat7g135320
Psat4g014880	Psat4g010320	Psat4g115800		Psat4g010320	Psat6g038440	Psat5g073280		Psat7g031720	Psat4g067000	Psat4g166800	Psat7g138240
Psat4g016600	Psat4g010640	Psat4g116600		Psat4g010640	Psat6g039360	Psat5g074680		Psat7g032360	Psat4g068000	Psat4g167560	Psat7g138320
Psat4g017560	Psat4g010800	Psat4g116880		Psat4g010800	Psat6g039960	Psat5g076520		Psat7g034520	Psat4g071560	Psat4g170600	Psat7g142160
Psat4g018360	Psat4g012240	Psat4g117960		Psat4g012240	Psat6g040680	Psat5g076560		Psat7g035320	Psat4g072440	Psat4g172200	Psat7g146320
Psat4g019200	Psat4g014680	Psat4g118920		Psat4g014680	Psat6g040720	Psat5g078040		Psat7g037120	Psat4g073280	Psat4g173880	Psat7g147000
Psat4g019760	Psat4g015240	Psat4g120480		Psat4g015240	Psat6g043160	Psat5g079800		Psat7g037320	Psat4g076080	Psat4g175360	Psat7g147560
Psat4g020440	Psat4g016160	Psat4g121480		Psat4g016160	Psat6g053280	Psat5g080040		Psat7g040000	Psat4g078920	Psat4g176960	Psat7g149240
Psat4g021040	Psat4g016400	Psat4g123320		Psat4g016400	Psat6g053440	Psat5g082560		Psat7g040600	Psat4g079880	Psat4g179120	Psat7g149480
Psat4g021520	Psat4g017680	Psat4g124480		Psat4g017680	Psat6g056840	Psat5g083720		Psat7g042720	Psat4g083080	Psat4g179160	Psat7g150520
Psat4g023080	Psat4g020480	Psat4g124520		Psat4g020480	Psat6g062600	Psat5g084240		Psat7g045640	Psat4g083160	Psat4g179200	Psat7g160520
Psat4g024080	Psat4g028480	Psat4g125360		Psat4g028480	Psat6g064560	Psat5g085280		Psat7g049280	Psat4g083520	Psat4g179280	Psat7g164560
Psat4g024120	Psat4g030200	Psat4g125760		Psat4g030200	Psat6g065640	Psat5g085320		Psat7g051680	Psat4g084080	Psat4g185480	Psat7g166120
Psat4g024200	Psat4g030240	Psat4g128200		Psat4g030240	Psat6g069160	Psat5g086480		Psat7g052080	Psat4g085680	Psat4g185640	Psat7g166640
Psat4g024280	Psat4g032120	Psat4g129040		Psat4g032120	Psat6g070000	Psat5g087320		Psat7g053520	Psat4g086480	Psat4g187040	Psat7g166720
Psat4g025720	Psat4g032520	Psat4g129120		Psat4g032520	Psat6g071640	Psat5g088080		Psat7g055440	Psat4g094000	Psat4g189280	Psat7g170320
Psat4g025920	Psat4g032560	Psat4g129760		Psat4g032560	Psat6g071760	Psat5g088400		Psat7g057760	Psat4g096280	Psat4g193560	Psat7g170480
Psat4g026680	Psat4g034840	Psat4g129880		Psat4g034840	Psat6g074560	Psat5g089880		Psat7g058760	Psat4g097000	Psat4g195160	Psat7g172680
Psat4g028640	Psat4g036080	Psat4g130280		Psat4g036080	Psat6g075320	Psat5g092560		Psat7g059560	Psat4g099080	Psat4g197120	Psat7g173720
Psat4g030400	Psat4g039360	Psat4g132240		Psat4g039360	Psat6g076360	Psat5g096240		Psat7g068400	Psat4g100080	Psat4g199960	Psat7g174840
Psat4g030880	Psat4g040840	Psat4g136720		Psat4g040840	Psat6g078880	Psat5g099000		Psat7g069240	Psat4g100440	Psat4g203520	Psat7g175560
Psat4g031920	Psat4g041200	Psat4g140160		Psat4g041200	Psat6g081280	Psat5g103920		Psat7g076200	Psat4g101360	Psat4g204920	Psat7g176080
Psat4g033080	Psat4g042480	Psat4g142960		Psat4g042480	Psat6g081400	Psat5g107240		Psat7g088200	Psat4g101680	Psat4g206200	Psat7g176200
Psat4g033120	Psat4g044680	Psat4g147280		Psat4g044680	Psat6g085040	Psat5g107640		Psat7g090560	Psat4g102160	Psat4g207480	Psat7g178880
Psat4g033680	Psat4g045000	Psat4g152760		Psat4g045000	Psat6g085520	Psat5g108960		Psat7g092800	Psat4g102960	Psat4g207840	Psat7g179720
Psat4g034280	Psat4g045040	Psat4g152800		Psat4g045040	Psat6g091160	Psat5g109200		Psat7g093080	Psat4g103520	Psat4g208760	Psat7g180480
Psat4g034320	Psat4g045160	Psat4g154600		Psat4g045160	Psat6g091640	Psat5g110120		Psat7g093400	Psat4g103600	Psat4g208960	Psat7g183080
Psat4g034960	Psat4g046440	Psat4g156120		Psat4g046440	Psat6g099760	Psat5g111880		Psat7g093520	Psat4g103920	Psat4g209000	Psat7g186960
Psat4g036280	Psat4g047280	Psat4g156960		Psat4g047280	Psat6g101640	Psat5g113320		Psat7g095120	Psat4g104200	Psat4g209040	Psat7g188800
Psat4g038080	Psat4g047360	Psat4g157480		Psat4g047360	Psat6g106120	Psat5g113720		Psat7g097720	Psat4g108560	Psat4g209120	Psat7g190280
Psat4g039880	Psat4g048080	Psat4g158880		Psat4g048080	Psat6g110680	Psat5g115640		Psat7g101640	Psat4g108720	Psat4g209920	Psat7g191280
Psat4g041600	Psat4g051680	Psat4g159240		Psat4g051680	Psat6g124520	Psat5g118000		Psat7g102920	Psat4g109120	Psat4g210520	Psat7g197200
Psat4g042920	Psat4g053800	Psat4g159640		Psat4g053800	Psat6g125160	Psat5g120640		Psat7g105480	Psat4g109440	Psat4g214440	Psat7g199360
Psat4g047000	Psat4g053840	Psat4g160440		Psat4g053840	Psat6g125320	Psat5g123840		Psat7g106680	Psat4g111040	Psat4g215000	Psat7g203240
Psat4g047480	Psat4g056000	Psat4g161040		Psat4g056000	Psat6g125360	Psat5g124360		Psat7g107920	Psat4g113280	Psat4g215240	Psat7g203400
Psat4g049800	Psat4g058480	Psat4g164440		Psat4g058480	Psat6g127720	Psat5g126120		Psat7g108440	Psat4g114520	Psat4g218000	Psat7g205800
Psat4g050280	Psat4g058680	Psat4g165280		Psat4g058680	Psat6g127800	Psat5g127080		Psat7g111200	Psat4g120920	Psat4g221440	Psat7g207880
Psat4g050520	Psat4g058720	Psat4g165320		Psat4g058720	Psat6g129560	Psat5g128240		Psat7g114360	Psat4g121320	Psat4g221720	Psat7g210480
Psat4g050880	Psat4g058960	Psat4g166400		Psat4g058960	Psat6g129640	Psat5g128480		Psat7g114600	Psat4g124000	Psat4g221800	Psat7g211280
Psat4g054320	Psat4g059800	Psat4g173880		Psat4g059800	Psat6g129920	Psat5g130760		Psat7g114640	Psat4g124480	Psat4g224240	Psat7g214440
Psat4g055800	Psat4g061080	Psat4g179160		Psat4g061080	Psat6g132440	Psat5g134320		Psat7g114720	Psat4g125520	Psat4g224560	Psat7g218760
Psat4g055920	Psat4g061160	Psat4g180440		Psat4g061160	Psat6g133400	Psat5g134560		Psat7g114760	Psat4g127400	Psat4g224600	Psat7g221600
Psat4g056920	Psat4g061360	Psat4g181600		Psat4g061360	Psat6g143640	Psat5g139080		Psat7g115440	Psat4g128320	Psat4g225160	Psat7g224360
Psat4g057320	Psat4g062440	Psat4g182640		Psat4g062440	Psat6g145680	Psat5g140640		Psat7g115480	Psat4g133320	Psat4g228520	Psat7g228160
Psat4g058040	Psat4g062760	Psat4g186560		Psat4g062760	Psat6g145760	Psat5g140680		Psat7g115520	Psat4g133720	Psat5g000280	Psat7g233840
Psat4g058080	Psat4g063440	Psat4g187040		Psat4g063440	Psat6g146200	Psat5g140800		Psat7g121680	Psat4g133800	Psat5g001120	Psat7g233960
Psat4g058120	Psat4g065520	Psat4g188320		Psat4g065520	Psat6g149720	Psat5g141160		Psat7g127040	Psat4g135120	Psat5g003760	Psat7g234520
Psat4g058560	Psat4g066320	Psat4g191480		Psat4g066320	Psat6g150920	Psat5g141360		Psat7g127960	Psat4g135560	Psat5g004440	Psat7g234640
Psat4g059560	Psat4g067280	Psat4g193040		Psat4g067280	Psat6g156440	Psat5g145120		Psat7g130040	Psat4g136280	Psat5g006760	Psat7g234720
Psat4g061560	Psat4g068000	Psat4g193560		Psat4g068000	Psat6g158160	Psat5g147080		Psat7g132600	Psat4g136760	Psat5g007840	Psat7g234920
Psat4g062120	Psat4g069400	Psat4g196000		Psat4g069400	Psat6g158440	Psat5g150840		Psat7g133840	Psat4g138160	Psat5g008520	Psat7g237600
Psat4g062640	Psat4g071280	Psat4g199360		Psat4g071280	Psat6g162080	Psat5g151000		Psat7g135040	Psat4g138760	Psat5g009520	Psat7g240920
Psat4g062800	Psat4g071480	Psat4g199960		Psat4g071480	Psat6g164720	Psat5g151560		Psat7g135680	Psat4g142560	Psat5g011840	Psat7g242320
Psat4g062920	Psat4g072440	Psat4g202720		Psat4g072440	Psat6g166200	Psat5g151840		Psat7g137200	Psat4g143080	Psat5g014720	Psat7g243480
Psat4g062960	Psat4g073440	Psat4g203360		Psat4g073440	Psat6g166400	Psat5g151880		Psat7g137680	Psat4g143840	Psat5g018720	Psat7g247480
Psat4g066240	Psat4g076080	Psat4g204640		Psat4g076080	Psat6g174720	Psat5g153600		Psat7g138400	Psat4g144200	Psat5g020200	Psat7g247720
Psat4g067400	Psat4g077920	Psat4g204920		Psat4g077920	Psat6g175400	Psat5g154920		Psat7g141640	Psat4g144880	Psat5g020240	Psat7g248080
Psat4g067440	Psat4g079160	Psat4g205800		Psat4g079160	Psat6g175480	Psat5g155200		Psat7g141720	Psat4g145800	Psat5g020680	Psat7g253120
Psat4g067560	Psat4g079880	Psat4g206200		Psat4g079880	Psat6g175680	Psat5g155760		Psat7g142200	Psat4g146000	Psat5g021920	Psat7g253440
Psat4g068200	Psat4g083080	Psat4g206680		Psat4g083080	Psat6g176080	Psat5g157160		Psat7g143080	Psat4g147880	Psat5g023960	Psat7g259080
Psat4g068560	Psat4g083280	Psat4g207480		Psat4g083280	Psat6g176960	Psat5g158440		Psat7g146280	Psat4g150760	Psat5g026040
Psat4g069440	Psat4g083520	Psat4g208960		Psat4g083520	Psat6g177080	Psat5g160280		Psat7g152440	Psat4g150800	Psat5g027080
Psat4g070160	Psat4g084080	Psat4g209000		Psat4g084080	Psat6g178080	Psat5g161200		Psat7g152520	Psat4g151320	Psat5g028040
Psat4g071600	Psat4g086480	Psat4g209120		Psat4g086480	Psat6g183600	Psat5g161560		Psat7g152800	Psat4g152560	Psat5g029840
Psat4g071640	Psat4g087760	Psat4g210520		Psat4g087760	Psat6g188320	Psat5g162040		Psat7g157800	Psat4g153760	Psat5g030480
Psat4g071760	Psat4g088720	Psat4g211440		Psat4g088720	Psat6g190040	Psat5g162600		Psat7g161800	Psat4g154800	Psat5g030560
Psat4g072920	Psat4g090120	Psat4g212040		Psat4g090120	Psat6g193360	Psat5g162720		Psat7g167520	Psat4g156600	Psat5g032240
Psat4g074520	Psat4g091160	Psat4g214240		Psat4g091160	Psat6g194200	Psat5g164840		Psat7g167920	Psat4g157920	Psat5g033720
Psat4g075080	Psat4g091240	Psat4g214280		Psat4g091240	Psat6g194680	Psat5g165440		Psat7g168160	Psat4g158200	Psat5g035040
Psat4g075160	Psat4g091680	Psat4g214440		Psat4g091680	Psat6g196000	Psat5g166600		Psat7g173480	Psat4g159000	Psat5g035160
Psat4g081440	Psat4g092080	Psat4g215240		Psat4g092080	Psat6g196480	Psat5g168480		Psat7g173840	Psat4g159040	Psat5g035240
Psat4g081560	Psat4g094000	Psat4g217160		Psat4g094000	Psat6g196560	Psat5g168520		Psat7g173880	Psat4g160240	Psat5g035280
Psat4g082160	Psat4g096280	Psat4g217320		Psat4g096280	Psat6g197760	Psat5g170360		Psat7g184640	Psat4g162640	Psat5g035320
Psat4g082720	Psat4g097000	Psat4g221240		Psat4g097000	Psat6g198520	Psat5g170760		Psat7g188520	Psat4g162880	Psat5g035400
Psat4g084360	Psat4g097400	Psat4g221440		Psat4g097400	Psat6g199640	Psat5g171400		Psat7g193600	Psat4g163000	Psat5g036400
Psat4g086560	Psat4g099720	Psat4g221720		Psat4g099720	Psat6g202760	Psat5g174800		Psat7g194880	Psat4g163440	Psat5g037680
Psat4g086600	Psat4g100400	Psat4g221920		Psat4g100400	Psat6g208480	Psat5g174880		Psat7g197680	Psat4g163960	Psat5g039080
Psat4g088480	Psat4g100840	Psat4g224240		Psat4g100840	Psat6g208880	Psat5g175080		Psat7g198960	Psat4g164120	Psat5g042000
Psat4g088800	Psat4g101360	Psat4g224560		Psat4g101360	Psat6g212000	Psat5g176160		Psat7g199000	Psat4g165240	Psat5g042280
Psat4g089680	Psat4g101400	Psat4g225520		Psat4g101400	Psat6g215520	Psat5g179280		Psat7g202960	Psat4g167760	Psat5g043080
Psat4g090320	Psat4g102160	Psat4g228520		Psat4g102160	Psat6g215760	Psat5g180400		Psat7g208960	Psat4g168760	Psat5g044240
Psat4g091040	Psat4g102360	Psat5g000280		Psat4g102360	Psat6g217680	Psat5g181480		Psat7g209760	Psat4g173120	Psat5g044280
Psat4g091120	Psat4g102400	Psat5g001160		Psat4g102400	Psat6g220240	Psat5g182920		Psat7g211720	Psat4g174160	Psat5g045720
Psat4g091560	Psat4g103520	Psat5g001240		Psat4g103520	Psat6g220880	Psat5g185760		Psat7g213040	Psat4g175880	Psat5g045800
Psat4g091960	Psat4g104200	Psat5g002560		Psat4g104200	Psat6g221720	Psat5g191280		Psat7g214280	Psat4g176240	Psat5g046320
Psat4g092280	Psat4g108560	Psat5g003760		Psat4g108560	Psat6g224640	Psat5g191400		Psat7g215480	Psat4g178880	Psat5g046840
Psat4g092560	Psat4g109120	Psat5g006760		Psat4g109120	Psat6g228120	Psat5g199600		Psat7g215880	Psat4g182080	Psat5g048280
Psat4g092640	Psat4g109440	Psat5g006840		Psat4g109440	Psat6g230640	Psat5g199920		Psat7g218840	Psat4g187440	Psat5g048640
Psat4g097200	Psat4g110080	Psat5g006880		Psat4g110080	Psat6g231240	Psat5g200600		Psat7g220120	Psat4g187640	Psat5g048680
Psat4g098480	Psat4g110720	Psat5g007840		Psat4g110720	Psat6g235760	Psat5g200840		Psat7g225800	Psat4g188080	Psat5g051480
Psat4g100960	Psat4g111440	Psat5g008520		Psat4g111440	Psat6g237360	Psat5g205760		Psat7g227520	Psat4g189040	Psat5g055040
Psat4g101960	Psat4g111760	Psat5g008560		Psat4g111760	Psat7g003040	Psat5g206360		Psat7g227880	Psat4g189480	Psat5g060720
Psat4g103880	Psat4g112000	Psat5g008920		Psat4g112000	Psat7g005960	Psat5g206920		Psat7g230320	Psat4g190160	Psat5g062440
Psat4g106520	Psat4g113200	Psat5g010280		Psat4g113200	Psat7g009120	Psat5g207280		Psat7g230960	Psat4g191840	Psat5g062800
Psat4g107760	Psat4g113760	Psat5g010520		Psat4g113760	Psat7g010520	Psat5g208760		Psat7g231000	Psat4g191920	Psat5g063960
Psat4g108760	Psat4g113960	Psat5g011080		Psat4g113960	Psat7g013080	Psat5g216000		Psat7g231920	Psat4g192200	Psat5g064560
Psat4g108840	Psat4g114520	Psat5g011840		Psat4g114520	Psat7g017520	Psat5g216520		Psat7g237280	Psat4g192640	Psat5g066040
Psat4g109680	Psat4g114840	Psat5g014720		Psat4g114840	Psat7g018040	Psat5g217320		Psat7g238800	Psat4g193040	Psat5g069800
Psat4g110960	Psat4g115600	Psat5g018440		Psat4g115600	Psat7g018680	Psat5g219840		Psat7g240120	Psat4g194120	Psat5g070840
Psat4g111480	Psat4g118600	Psat5g020200		Psat4g118600	Psat7g020080	Psat5g225480		Psat7g240600	Psat4g195680	Psat5g071920
Psat4g115960	Psat4g119600	Psat5g020240		Psat4g119600	Psat7g023840	Psat5g225760		Psat7g243680	Psat4g196720	Psat5g072480
Psat4g116520	Psat4g119920	Psat5g020560		Psat4g119920	Psat7g024760	Psat5g226840		Psat7g247840	Psat4g196880	Psat5g073120
Psat4g116600	Psat4g120880	Psat5g021920		Psat4g120880	Psat7g027080	Psat5g227120		Psat7g250280	Psat4g196960	Psat5g073280
Psat4g117960	Psat4g120920	Psat5g025080		Psat4g120920	Psat7g027200	Psat5g227160		Psat7g251160	Psat4g197480	Psat5g074680
Psat4g118800	Psat4g123360	Psat5g026040		Psat4g123360	Psat7g027240	Psat5g227560		Psat7g255320	Psat4g199280	Psat5g075120
Psat4g118920	Psat4g124000	Psat5g026880		Psat4g124000	Psat7g027320	Psat5g229840		Psat7g255520	Psat4g199720	Psat5g076560
Psat4g119440	Psat4g124480	Psat5g027080		Psat4g124480	Psat7g027360	Psat5g230720		Psat7g255840	Psat4g200760	Psat5g079800
Psat4g120080	Psat4g125520	Psat5g027720		Psat4g125520	Psat7g027400	Psat5g230840		Psat7g256080	Psat4g202200	Psat5g080040
Psat4g121480	Psat4g125960	Psat5g028440		Psat4g125960	Psat7g030720	Psat5g236480		Psat7g256840	Psat4g204360	Psat5g082560
Psat4g124160	Psat4g126680	Psat5g029840		Psat4g126680	Psat7g032320	Psat5g242800		Psat7g257160	Psat4g204680	Psat5g083720
Psat4g124200	Psat4g126800	Psat5g030440		Psat4g126800	Psat7g032480	Psat5g246520		Psat7g264960	Psat4g205280	Psat5g084240
Psat4g125360	Psat4g126840	Psat5g030480		Psat4g126840	Psat7g035680	Psat5g246720			Psat4g206400	Psat5g085280
Psat4g129120	Psat4g128320	Psat5g030560		Psat4g128320	Psat7g038200	Psat5g247560			Psat4g206440	Psat5g086480
Psat4g130000	Psat4g130080	Psat5g032080		Psat4g130080	Psat7g040200	Psat5g247640			Psat4g206760	Psat5g087320
Psat4g131600	Psat4g130120	Psat5g032240		Psat4g130120	Psat7g042160	Psat5g248840			Psat4g206800	Psat5g088080
Psat4g135680	Psat4g133320	Psat5g032840		Psat4g133320	Psat7g043520	Psat5g249480			Psat4g208320	Psat5g088400
Psat4g136000	Psat4g133720	Psat5g034000		Psat4g133720	Psat7g045600	Psat5g249800			Psat4g211040	Psat5g089880
Psat4g136720	Psat4g133800	Psat5g035240		Psat4g133800	Psat7g046880	Psat5g254280			Psat4g211120	Psat5g096240
Psat4g137800	Psat4g135280	Psat5g035280		Psat4g135280	Psat7g048840	Psat5g254800			Psat4g211880	Psat5g099000
Psat4g138680	Psat4g135560	Psat5g035320		Psat4g135560	Psat7g049080	Psat5g256120			Psat4g211960	Psat5g099320
Psat4g139040	Psat4g135760	Psat5g035400		Psat4g135760	Psat7g050800	Psat5g257360			Psat4g212600	Psat5g103920
Psat4g139720	Psat4g136280	Psat5g036400		Psat4g136280	Psat7g053720	Psat5g257720			Psat4g216920	Psat5g105320
Psat4g140160	Psat4g136760	Psat5g037200		Psat4g136760	Psat7g054720	Psat5g258080			Psat4g217480	Psat5g107240
Psat4g142960	Psat4g141160	Psat5g039080		Psat4g141160	Psat7g055960	Psat5g260120			Psat4g217680	Psat5g107360
Psat4g143280	Psat4g143080	Psat5g042000		Psat4g143080	Psat7g058680	Psat5g260560			Psat4g218720	Psat5g108840
Psat4g144440	Psat4g143800	Psat5g042280		Psat4g143800	Psat7g059400	Psat5g260640			Psat4g221040	Psat5g109200
Psat4g146120	Psat4g143960	Psat5g042880		Psat4g143960	Psat7g063080	Psat5g262440			Psat4g222440	Psat5g110120
Psat4g146400	Psat4g144200	Psat5g043080		Psat4g144200	Psat7g064200	Psat5g264160			Psat4g224280	Psat5g110680
Psat4g147280	Psat4g144560	Psat5g044240		Psat4g144560	Psat7g067480	Psat5g267040			Psat4g224320	Psat5g111040
Psat4g147920	Psat4g144880	Psat5g044280		Psat4g144880	Psat7g072720	Psat5g269960			Psat4g225400	Psat5g111240
Psat4g148560	Psat4g145800	Psat5g045720		Psat4g145800	Psat7g072920	Psat5g270560			Psat4g226160	Psat5g111520
Psat4g149560	Psat4g150000	Psat5g045800		Psat4g150000	Psat7g074600	Psat5g270640			Psat4g226280	Psat5g111880
Psat4g150240	Psat4g150200	Psat5g046320		Psat4g150200	Psat7g081360	Psat5g271400			Psat4g226480	Psat5g113720
Psat4g151480	Psat4g150280	Psat5g046840		Psat4g150280	Psat7g083200	Psat5g271560			Psat4g226720	Psat5g118000
Psat4g151520	Psat4g150960	Psat5g048280		Psat4g150960	Psat7g084280	Psat5g271720			Psat4g227040	Psat5g120640
Psat4g154600	Psat4g151320	Psat5g048640		Psat4g151320	Psat7g085800	Psat5g273880			Psat5g002400	Psat5g121280
Psat4g155760	Psat4g152840	Psat5g048680		Psat4g152840	Psat7g088080	Psat5g275840			Psat5g003040	Psat5g123320
Psat4g155800	Psat4g154200	Psat5g048960		Psat4g154200	Psat7g088120	Psat5g276520			Psat5g003160	Psat5g123840
Psat4g156120	Psat4g154280	Psat5g049560		Psat4g154280	Psat7g088160	Psat5g277840			Psat5g003960	Psat5g124360
Psat4g156760	Psat4g156600	Psat5g051480		Psat4g156600	Psat7g090120	Psat5g282040			Psat5g006440	Psat5g124960
Psat4g156960	Psat4g158200	Psat5g054160		Psat4g158200	Psat7g091320	Psat5g285160			Psat5g006560	Psat5g125440
Psat4g157480	Psat4g159040	Psat5g054360		Psat4g159040	Psat7g091520	Psat5g286200			Psat5g006600	Psat5g126440
Psat4g159240	Psat4g160240	Psat5g055040		Psat4g160240	Psat7g092440	Psat5g286680			Psat5g006880	Psat5g127080
Psat4g159280	Psat4g160640	Psat5g055480		Psat4g160640	Psat7g092920	Psat5g287440			Psat5g007520	Psat5g128240
Psat4g159320	Psat4g162640	Psat5g056520		Psat4g162640	Psat7g093800	Psat5g288720			Psat5g008960	Psat5g128480
Psat4g159640	Psat4g162880	Psat5g057560		Psat4g162880	Psat7g094360	Psat5g293240			Psat5g010080	Psat5g130760
Psat4g160160	Psat4g163000	Psat5g058440		Psat4g163000	Psat7g101920	Psat5g293800			Psat5g010800	Psat5g131400
Psat4g160720	Psat4g163440	Psat5g060720		Psat4g163440	Psat7g102120	Psat5g295280			Psat5g011280	Psat5g133680
Psat4g164720	Psat4g164120	Psat5g062800		Psat4g164120	Psat7g102400	Psat5g297560			Psat5g013840	Psat5g134320
Psat4g166400	Psat4g165240	Psat5g063680		Psat4g165240	Psat7g104880	Psat5g299000			Psat5g014560	Psat5g134560
Psat4g166640	Psat4g167760	Psat5g063960		Psat4g167760	Psat7g107040	Psat5g299400			Psat5g015200	Psat5g134640
Psat4g166800	Psat4g168480	Psat5g064880		Psat4g168480	Psat7g108080	Psat5g301600			Psat5g015320	Psat5g139080
Psat4g167560	Psat4g168760	Psat5g069080		Psat4g168760	Psat7g109760	Psat5g302120			Psat5g018560	Psat5g140640
Psat4g169560	Psat4g169480	Psat5g069800		Psat4g169480	Psat7g111400	Psat5g305280			Psat5g019840	Psat5g140680
Psat4g170160	Psat4g170480	Psat5g070520		Psat4g170480	Psat7g115040	Psat5g307880			Psat5g022680	Psat5g140800
Psat4g171840	Psat4g172720	Psat5g070840		Psat4g172720	Psat7g127120	Psat5g308000			Psat5g024880	Psat5g141080
Psat4g172040	Psat4g173120	Psat5g072000		Psat4g173120	Psat7g135520	Psat5g308040			Psat5g025120	Psat5g141160
Psat4g172200	Psat4g176240	Psat5g073120		Psat4g176240	Psat7g137640	Psat6g003000			Psat5g026000	Psat5g144920
Psat4g172600	Psat4g177440	Psat5g073280		Psat4g177440	Psat7g139760	Psat6g004520			Psat5g026520	Psat5g145120
Psat4g173880	Psat4g179840	Psat5g074680		Psat4g179840	Psat7g140480	Psat6g006320			Psat5g027000	Psat5g147080
Psat4g176920	Psat4g182080	Psat5g075120		Psat4g182080	Psat7g140920	Psat6g009440			Psat5g028440	Psat5g148120
Psat4g178400	Psat4g183600	Psat5g076520		Psat4g183600	Psat7g142040	Psat6g011000			Psat5g029400	Psat5g148160
Psat4g179160	Psat4g184040	Psat5g076560		Psat4g184040	Psat7g142160	Psat6g012320			Psat5g030600	Psat5g150840
Psat4g181800	Psat4g187200	Psat5g077440		Psat4g187200	Psat7g143320	Psat6g014640			Psat5g030880	Psat5g151560
Psat4g184520	Psat4g187640	Psat5g079800		Psat4g187640	Psat7g144840	Psat6g015840			Psat5g032760	Psat5g151840
Psat4g187040	Psat4g188080	Psat5g080040		Psat4g188080	Psat7g146320	Psat6g016000			Psat5g033440	Psat5g153560
Psat4g187960	Psat4g189040	Psat5g081600		Psat4g189040	Psat7g160520	Psat6g016240			Psat5g034320	Psat5g153600
Psat4g193800	Psat4g189480	Psat5g082560		Psat4g189480	Psat7g161160	Psat6g019320			Psat5g034560	Psat5g157160
Psat4g195160	Psat4g190160	Psat5g082680		Psat4g190160	Psat7g164560	Psat6g021800			Psat5g039600	Psat5g159240
Psat4g195520	Psat4g190560	Psat5g084240		Psat4g190560	Psat7g166600	Psat6g021840			Psat5g040400	Psat5g160280
Psat4g196000	Psat4g191920	Psat5g084400		Psat4g191920	Psat7g168560	Psat6g024080			Psat5g041440	Psat5g162040
Psat4g197080	Psat4g192200	Psat5g085280		Psat4g192200	Psat7g174400	Psat6g026120			Psat5g043120	Psat5g164840
Psat4g198160	Psat4g192640	Psat5g086480		Psat4g192640	Psat7g175240	Psat6g026440			Psat5g046240	Psat5g165440
Psat4g199960	Psat4g193040	Psat5g087320		Psat4g193040	Psat7g178520	Psat6g026680			Psat5g048000	Psat5g166600
Psat4g200880	Psat4g194120	Psat5g087360		Psat4g194120	Psat7g179600	Psat6g028160			Psat5g048440	Psat5g168480
Psat4g203520	Psat4g196720	Psat5g089880		Psat4g196720	Psat7g179640	Psat6g032120			Psat5g048840	Psat5g168520
Psat4g207480	Psat4g196760	Psat5g094200		Psat4g196760	Psat7g180280	Psat6g035960			Psat5g049080	Psat5g169800
Psat4g207800	Psat4g196880	Psat5g096240		Psat4g196880	Psat7g180760	Psat6g038840			Psat5g052800	Psat5g170360
Psat4g207840	Psat4g196960	Psat5g098840		Psat4g196960	Psat7g181040	Psat6g039800			Psat5g054040	Psat5g170400
Psat4g208960	Psat4g197320	Psat5g099000		Psat4g197320	Psat7g181320	Psat6g041320			Psat5g054440	Psat5g171400
Psat4g209000	Psat4g197480	Psat5g099640		Psat4g197480	Psat7g183840	Psat6g041360			Psat5g054680	Psat5g174800
Psat4g209120	Psat4g199280	Psat5g103920		Psat4g199280	Psat7g185200	Psat6g041400			Psat5g055320	Psat5g174840
Psat4g210520	Psat4g199720	Psat5g104720		Psat4g199720	Psat7g186960	Psat6g041680			Psat5g055880	Psat5g174880
Psat4g212240	Psat4g204040	Psat5g105360		Psat4g204040	Psat7g188800	Psat6g044800			Psat5g056920	Psat5g176160
Psat4g212760	Psat4g204680	Psat5g107240		Psat4g204680	Psat7g189400	Psat6g050080			Psat5g058200	Psat5g177240
Psat4g212800	Psat4g205280	Psat5g107640		Psat4g205280	Psat7g191280	Psat6g050120			Psat5g058680	Psat5g179280
Psat4g214440	Psat4g205800	Psat5g108960		Psat4g205800	Psat7g191600	Psat6g051640			Psat5g058720	Psat5g181480
Psat4g214720	Psat4g206400	Psat5g110120		Psat4g206400	Psat7g192400	Psat6g053000			Psat5g059080	Psat5g185760
Psat4g217160	Psat4g206440	Psat5g110680		Psat4g206440	Psat7g197360	Psat6g053720			Psat5g062840	Psat5g186680
Psat4g217320	Psat4g206680	Psat5g111040		Psat4g206680	Psat7g199240	Psat6g054040			Psat5g066440	Psat5g195320
Psat4g218920	Psat4g206760	Psat5g111880		Psat4g206760	Psat7g204120	Psat6g054960			Psat5g066480	Psat5g199600
Psat4g219160	Psat4g208080	Psat5g112360		Psat4g208080	Psat7g205880	Psat6g056080			Psat5g069160	Psat5g199920
Psat4g221440	Psat4g208320	Psat5g112840		Psat4g208320	Psat7g208040	Psat6g056640			Psat5g069520	Psat5g200840
Psat4g221520	Psat4g210440	Psat5g113320		Psat4g210440	Psat7g213440	Psat6g059040			Psat5g070280	Psat5g202560
Psat4g221720	Psat4g211040	Psat5g115640		Psat4g211040	Psat7g214360	Psat6g059200			Psat5g071200	Psat5g205960
Psat4g224960	Psat4g211120	Psat5g118000		Psat4g211120	Psat7g219640	Psat6g060240			Psat5g073160	Psat5g206360
Psat4g225840	Psat4g211960	Psat5g120080		Psat4g211960	Psat7g224360	Psat6g060680			Psat5g075160	Psat5g206920
Psat4g228520	Psat4g215800	Psat5g120800		Psat4g215800	Psat7g226840	Psat6g061640			Psat5g079520	Psat5g207280
Psat5g003760	Psat4g216920	Psat5g121280		Psat4g216920	Psat7g227920	Psat6g063320			Psat5g080640	Psat5g207520
Psat5g004080	Psat4g217480	Psat5g123320		Psat4g217480	Psat7g228160	Psat6g064040			Psat5g081320	Psat5g212640
Psat5g008320	Psat4g217680	Psat5g123840		Psat4g217680	Psat7g234440	Psat6g065560			Psat5g084040	Psat5g213120
Psat5g008520	Psat4g218720	Psat5g126120		Psat4g218720	Psat7g234480	Psat6g065880			Psat5g084920	Psat5g215880
Psat5g009520	Psat4g220320	Psat5g127280		Psat4g220320	Psat7g234520	Psat6g067960			Psat5g085520	Psat5g216000
Psat5g011840	Psat4g221000	Psat5g128240		Psat4g221000	Psat7g234640	Psat6g069400			Psat5g085560	Psat5g217320
Psat5g014480	Psat4g221040	Psat5g128320		Psat4g221040	Psat7g234680	Psat6g072200			Psat5g085920	Psat5g219400
Psat5g014720	Psat4g221920	Psat5g128480		Psat4g221920	Psat7g234720	Psat6g072360			Psat5g087440	Psat5g219880
Psat5g020200	Psat4g222520	Psat5g130840		Psat4g222520	Psat7g237600	Psat6g074880			Psat5g088040	Psat5g225200
Psat5g020960	Psat4g222640	Psat5g133680		Psat4g222640	Psat7g238160	Psat6g077640			Psat5g088320	Psat5g225480
Psat5g021480	Psat4g223760	Psat5g134320		Psat4g223760	Psat7g240800	Psat6g079760			Psat5g088360	Psat5g225760
Psat5g026040	Psat4g223880	Psat5g134560		Psat4g223880	Psat7g241560	Psat6g080400			Psat5g088920	Psat5g226840
Psat5g026200	Psat4g224280	Psat5g139080		Psat4g224280	Psat7g242720	Psat6g080520			Psat5g090120	Psat5g227560
Psat5g026880	Psat4g224520	Psat5g140640		Psat4g224520	Psat7g242760	Psat6g081840			Psat5g092040	Psat5g227840
Psat5g027080	Psat4g225880	Psat5g140680		Psat4g225880	Psat7g245480	Psat6g083080			Psat5g092400	Psat5g229840
Psat5g027400	Psat4g226160	Psat5g140800		Psat4g226160	Psat7g247360	Psat6g086600			Psat5g092480	Psat5g230720
Psat5g028440	Psat4g226280	Psat5g145120		Psat4g226280	Psat7g248080	Psat6g088920			Psat5g092840	Psat5g231160
Psat5g029840	Psat4g226480	Psat5g145240		Psat4g226480	Psat7g248400	Psat6g095480			Psat5g093080	Psat5g236480
Psat5g030760	Psat4g226760	Psat5g147080		Psat4g226760	Psat7g252040	Psat6g098240			Psat5g093360	Psat5g239320
Psat5g030800	Psat4g227040	Psat5g149200		Psat4g227040	Psat7g253960	Psat6g098800			Psat5g096720	Psat5g240840
Psat5g032080	Psat4g228000	Psat5g150600		Psat4g228000	Psat7g254400	Psat6g100840			Psat5g099640	Psat5g242800
Psat5g032840	Psat5g000760	Psat5g150840		Psat5g000760	Psat7g254960	Psat6g105600			Psat5g102080	Psat5g243640
Psat5g033720	Psat5g000800	Psat5g151000		Psat5g000800	Psat7g256040	Psat6g107680			Psat5g104040	Psat5g245000
Psat5g035160	Psat5g002400	Psat5g151560		Psat5g002400	Psat7g259640	Psat6g111120			Psat5g104760	Psat5g246000
Psat5g035240	Psat5g003040	Psat5g153480		Psat5g003040	Psat7g260680	Psat6g112240			Psat5g105560	Psat5g246520
Psat5g035280	Psat5g003960	Psat5g153600		Psat5g003960	Psat7g264080	Psat6g112360			Psat5g105800	Psat5g247560
Psat5g035320	Psat5g006560	Psat5g154920		Psat5g006560		Psat6g112800			Psat5g106000	Psat5g247640
Psat5g036400	Psat5g007520	Psat5g155200		Psat5g007520		Psat6g112880			Psat5g106200	Psat5g248000
Psat5g037200	Psat5g007800	Psat5g157160		Psat5g007800		Psat6g114400			Psat5g106240	Psat5g248840
Psat5g039360	Psat5g008640	Psat5g158440		Psat5g008640		Psat6g117920			Psat5g107680	Psat5g249240
Psat5g042000	Psat5g008960	Psat5g160280		Psat5g008960		Psat6g118760			Psat5g108880	Psat5g251880
Psat5g042400	Psat5g010080	Psat5g162040		Psat5g010080		Psat6g119440			Psat5g110080	Psat5g254280
Psat5g042840	Psat5g011280	Psat5g162600		Psat5g011280		Psat6g121760			Psat5g111640	Psat5g254800
Psat5g043040	Psat5g013840	Psat5g163160		Psat5g013840		Psat6g123080			Psat5g112520	Psat5g255480
Psat5g043240	Psat5g014560	Psat5g163320		Psat5g014560		Psat6g126520			Psat5g112720	Psat5g255800
Psat5g044240	Psat5g015320	Psat5g163960		Psat5g015320		Psat6g129400			Psat5g113440	Psat5g257360
Psat5g044360	Psat5g015400	Psat5g164840		Psat5g015400		Psat6g129800			Psat5g113920	Psat5g257720
Psat5g044720	Psat5g018560	Psat5g165320		Psat5g018560		Psat6g135800			Psat5g113960	Psat5g258080
Psat5g045040	Psat5g019840	Psat5g165440		Psat5g019840		Psat6g136800			Psat5g114320	Psat5g260320
Psat5g046320	Psat5g020680	Psat5g166600		Psat5g020680		Psat6g136840			Psat5g114560	Psat5g260560
Psat5g046520	Psat5g022680	Psat5g168480		Psat5g022680		Psat6g136880			Psat5g115920	Psat5g260640
Psat5g046840	Psat5g023680	Psat5g168520		Psat5g023680		Psat6g139200			Psat5g116280	Psat5g262440
Psat5g047080	Psat5g024880	Psat5g170120		Psat5g024880		Psat6g139640			Psat5g118160	Psat5g264160
Psat5g048280	Psat5g025120	Psat5g170360		Psat5g025120		Psat6g140520			Psat5g119440	Psat5g267040
Psat5g048680	Psat5g026000	Psat5g170400		Psat5g026000		Psat6g140560			Psat5g120520	Psat5g267680
Psat5g049560	Psat5g026520	Psat5g174760		Psat5g026520		Psat6g140920			Psat5g121040	Psat5g269960
Psat5g054360	Psat5g029400	Psat5g174800		Psat5g029400		Psat6g142160			Psat5g121960	Psat5g270560
Psat5g055040	Psat5g029920	Psat5g175080		Psat5g029920		Psat6g143520			Psat5g123080	Psat5g270640
Psat5g056520	Psat5g030080	Psat5g176160		Psat5g030080		Psat6g150480			Psat5g125080	Psat5g270880
Psat5g058640	Psat5g031240	Psat5g177360		Psat5g031240		Psat6g157320			Psat5g129840	Psat5g271400
Psat5g060720	Psat5g033000	Psat5g177840		Psat5g033000		Psat6g158880			Psat5g130200	Psat5g271560
Psat5g062360	Psat5g034560	Psat5g181480		Psat5g034560		Psat6g159680			Psat5g131320	Psat5g271720
Psat5g063960	Psat5g037640	Psat5g182840		Psat5g037640		Psat6g159720			Psat5g142440	Psat5g273880
Psat5g064040	Psat5g038440	Psat5g185760		Psat5g038440		Psat6g161960			Psat5g142720	Psat5g274560
Psat5g064560	Psat5g039600	Psat5g189160		Psat5g039600		Psat6g163880			Psat5g145720	Psat5g274600
Psat5g069800	Psat5g040440	Psat5g189240		Psat5g040440		Psat6g165960			Psat5g147600	Psat5g275840
Psat5g072640	Psat5g043440	Psat5g191280		Psat5g043440		Psat6g166160			Psat5g148320	Psat5g281840
Psat5g073120	Psat5g046240	Psat5g191400		Psat5g046240		Psat6g166400			Psat5g149520	Psat5g282040
Psat5g073280	Psat5g047520	Psat5g195320		Psat5g047520		Psat6g168080			Psat5g149840	Psat5g285160
Psat5g074320	Psat5g052160	Psat5g199920		Psat5g052160		Psat6g168480			Psat5g150000	Psat5g285880
Psat5g074640	Psat5g053200	Psat5g200040		Psat5g053200		Psat6g169680			Psat5g150040	Psat5g287440
Psat5g075120	Psat5g054440	Psat5g200600		Psat5g054440		Psat6g169720			Psat5g150120	Psat5g288720
Psat5g075560	Psat5g054680	Psat5g200840		Psat5g054680		Psat6g169920			Psat5g152320	Psat5g292040
Psat5g076560	Psat5g056920	Psat5g205960		Psat5g056920		Psat6g170320			Psat5g153040	Psat5g293240
Psat5g078040	Psat5g058200	Psat5g206360		Psat5g058200		Psat6g170760			Psat5g154040	Psat5g294800
Psat5g079880	Psat5g058680	Psat5g207080		Psat5g058680		Psat6g170800			Psat5g155840	Psat5g297560
Psat5g080040	Psat5g058720	Psat5g208360		Psat5g058720		Psat6g173480			Psat5g158080	Psat5g298040
Psat5g081400	Psat5g059080	Psat5g208760		Psat5g059080		Psat6g177360			Psat5g158680	Psat5g299000
Psat5g082840	Psat5g059320	Psat5g213120		Psat5g059320		Psat6g180040			Psat5g160600	Psat5g299400
Psat5g083720	Psat5g061200	Psat5g216000		Psat5g061200		Psat6g180320			Psat5g163160	Psat5g301600
Psat5g083920	Psat5g062840	Psat5g217800		Psat5g062840		Psat6g180640			Psat5g164040	Psat5g302120
Psat5g084200	Psat5g066320	Psat5g219400		Psat5g066320		Psat6g182800			Psat5g164720	Psat5g303760
Psat5g084240	Psat5g066440	Psat5g225760		Psat5g066440		Psat6g183640			Psat5g165160	Psat5g305280
Psat5g085320	Psat5g066480	Psat5g226840		Psat5g066480		Psat6g190320			Psat5g165800	Psat5g305320
Psat5g086160	Psat5g066680	Psat5g227120		Psat5g066680		Psat6g194960			Psat5g168640	Psat5g308000
Psat5g086480	Psat5g068040	Psat5g227560		Psat5g068040		Psat6g195400			Psat5g168760	Psat5g308040
Psat5g086600	Psat5g069160	Psat5g227840		Psat5g069160		Psat6g196880			Psat5g169160	Psat6g002280
Psat5g087320	Psat5g069240	Psat5g229680		Psat5g069240		Psat6g199000			Psat5g170000	Psat6g003000
Psat5g088080	Psat5g069600	Psat5g229840		Psat5g069600		Psat6g199200			Psat5g170400	Psat6g003040
Psat5g088400	Psat5g070280	Psat5g230720		Psat5g070280		Psat6g200480			Psat5g171120	Psat6g004520
Psat5g092560	Psat5g071880	Psat5g231800		Psat5g071880		Psat6g201240			Psat5g172400	Psat6g008600
Psat5g093960	Psat5g075160	Psat5g236480		Psat5g075160		Psat6g202720			Psat5g172440	Psat6g009440
Psat5g096240	Psat5g078520	Psat5g237520		Psat5g078520		Psat6g203000			Psat5g174440	Psat6g011000
Psat5g096280	Psat5g078720	Psat5g237840		Psat5g078720		Psat6g204800			Psat5g176360	Psat6g014640
Psat5g098800	Psat5g080640	Psat5g238400		Psat5g080640		Psat6g204920			Psat5g177200	Psat6g016000
Psat5g100280	Psat5g080800	Psat5g239320		Psat5g080800		Psat6g204960			Psat5g177560	Psat6g017920
Psat5g102200	Psat5g081320	Psat5g242800		Psat5g081320		Psat6g206120			Psat5g179680	Psat6g020600
Psat5g103920	Psat5g084040	Psat5g243560		Psat5g084040		Psat6g208040			Psat5g181640	Psat6g021800
Psat5g104000	Psat5g085520	Psat5g244400		Psat5g085520		Psat6g209160			Psat5g183160	Psat6g021840
Psat5g105320	Psat5g085560	Psat5g245240		Psat5g085560		Psat6g211720			Psat5g190640	Psat6g023320
Psat5g105600	Psat5g085920	Psat5g246520		Psat5g085920		Psat6g222520			Psat5g190680	Psat6g023720
Psat5g108080	Psat5g087440	Psat5g246720		Psat5g087440		Psat6g224840			Psat5g191720	Psat6g026120
Psat5g108120	Psat5g088320	Psat5g246800		Psat5g088320		Psat6g226480			Psat5g194320	Psat6g026200
Psat5g108160	Psat5g088360	Psat5g247240		Psat5g088360		Psat6g226800			Psat5g194880	Psat6g026680
Psat5g108840	Psat5g088920	Psat5g247640		Psat5g088920		Psat6g226920			Psat5g195400	Psat6g028160
Psat5g110680	Psat5g089400	Psat5g249520		Psat5g089400		Psat6g231680			Psat5g197920	Psat6g031280
Psat5g111040	Psat5g089440	Psat5g251800		Psat5g089440		Psat6g232800			Psat5g199240	Psat6g032120
Psat5g113360	Psat5g090560	Psat5g254280		Psat5g090560		Psat6g235640			Psat5g204800	Psat6g035880
Psat5g113720	Psat5g092040	Psat5g254800		Psat5g092040		Psat6g235680			Psat5g205320	Psat6g035960
Psat5g114720	Psat5g092400	Psat5g256120		Psat5g092400		Psat6g236280			Psat5g208160	Psat6g036680
Psat5g115640	Psat5g093240	Psat5g258080		Psat5g093240		Psat6g243440			Psat5g210000	Psat6g037760
Psat5g116200	Psat5g093360	Psat5g260120		Psat5g093360		Psat6g243480			Psat5g210880	Psat6g041680
Psat5g117960	Psat5g093600	Psat5g260320		Psat5g093600		Psat7g003200			Psat5g211360	Psat6g042120
Psat5g118000	Psat5g096720	Psat5g262040		Psat5g096720		Psat7g007360			Psat5g212560	Psat6g044440
Psat5g118360	Psat5g099560	Psat5g262440		Psat5g099560		Psat7g011400			Psat5g212880	Psat6g044520
Psat5g119520	Psat5g102080	Psat5g264160		Psat5g102080		Psat7g011560			Psat5g213520	Psat6g044800
Psat5g124360	Psat5g104040	Psat5g267040		Psat5g104040		Psat7g012480			Psat5g215840	Psat6g045480
Psat5g124960	Psat5g104760	Psat5g269080		Psat5g104760		Psat7g013960			Psat5g215920	Psat6g053000
Psat5g128080	Psat5g106000	Psat5g269520		Psat5g106000		Psat7g015480			Psat5g220240	Psat6g053720
Psat5g128120	Psat5g106200	Psat5g269960		Psat5g106200		Psat7g019560			Psat5g220920	Psat6g056080
Psat5g128240	Psat5g106240	Psat5g270720		Psat5g106240		Psat7g022000			Psat5g222360	Psat6g056640
Psat5g128480	Psat5g107040	Psat5g271400		Psat5g107040		Psat7g022400			Psat5g223040	Psat6g059040
Psat5g129000	Psat5g107680	Psat5g272600		Psat5g107680		Psat7g022600			Psat5g224600	Psat6g059200
Psat5g130840	Psat5g108880	Psat5g273880		Psat5g108880		Psat7g023360			Psat5g224760	Psat6g060080
Psat5g131960	Psat5g112720	Psat5g274360		Psat5g112720		Psat7g025880			Psat5g225840	Psat6g060680
Psat5g133360	Psat5g113920	Psat5g274560		Psat5g113920		Psat7g027960			Psat5g226840	Psat6g061640
Psat5g133680	Psat5g114560	Psat5g274680		Psat5g114560		Psat7g028920			Psat5g227880	Psat6g061720
Psat5g134320	Psat5g115160	Psat5g274920		Psat5g115160		Psat7g029360			Psat5g228400	Psat6g062160
Psat5g135640	Psat5g118160	Psat5g281840		Psat5g118160		Psat7g030960			Psat5g229040	Psat6g063320
Psat5g137120	Psat5g119480	Psat5g282040		Psat5g119480		Psat7g032360			Psat5g231240	Psat6g064000
Psat5g139080	Psat5g121040	Psat5g285160		Psat5g121040		Psat7g034520			Psat5g234280	Psat6g064040
Psat5g139680	Psat5g121960	Psat5g286200		Psat5g121960		Psat7g039560			Psat5g239240	Psat6g064360
Psat5g140640	Psat5g125080	Psat5g286680		Psat5g125080		Psat7g039960			Psat5g240960	Psat6g065560
Psat5g140680	Psat5g125800	Psat5g287440		Psat5g125800		Psat7g040000			Psat5g242400	Psat6g070000
Psat5g140800	Psat5g127360	Psat5g289520		Psat5g127360		Psat7g042720			Psat5g242640	Psat6g072200
Psat5g141160	Psat5g128840	Psat5g292680		Psat5g128840		Psat7g046640			Psat5g243800	Psat6g075840
Psat5g144920	Psat5g129480	Psat5g294800		Psat5g129480		Psat7g047480			Psat5g244640	Psat6g077400
Psat5g145760	Psat5g131320	Psat5g297560		Psat5g131320		Psat7g047880			Psat5g244840	Psat6g077640
Psat5g146840	Psat5g131680	Psat5g298440		Psat5g131680		Psat7g050440			Psat5g246280	Psat6g080400
Psat5g148120	Psat5g133800	Psat5g299000		Psat5g133800		Psat7g051680			Psat5g247160	Psat6g080520
Psat5g148160	Psat5g139760	Psat5g299400		Psat5g139760		Psat7g052840			Psat5g250280	Psat6g083080
Psat5g150840	Psat5g141520	Psat5g301240		Psat5g141520		Psat7g057040			Psat5g252160	Psat6g083720
Psat5g152600	Psat5g142440	Psat5g301600		Psat5g142440		Psat7g058200			Psat5g252280	Psat6g084400
Psat5g153880	Psat5g143400	Psat5g302000		Psat5g143400		Psat7g058640			Psat5g253120	Psat6g086560
Psat5g154600	Psat5g143480	Psat5g302120		Psat5g143480		Psat7g059560			Psat5g253160	Psat6g086600
Psat5g154920	Psat5g144840	Psat5g302680		Psat5g144840		Psat7g063920			Psat5g253360	Psat6g088040
Psat5g157440	Psat5g145160	Psat5g303680		Psat5g145160		Psat7g073560			Psat5g256360	Psat6g088920
Psat5g162040	Psat5g145720	Psat5g303760		Psat5g145720		Psat7g074000			Psat5g258640	Psat6g093280
Psat5g162600	Psat5g147600	Psat5g305280		Psat5g147600		Psat7g076200			Psat5g259000	Psat6g093400
Psat5g162720	Psat5g148320	Psat5g305320		Psat5g148320		Psat7g076480			Psat5g260480	Psat6g094400
Psat5g163320	Psat5g149520	Psat5g307800		Psat5g149520		Psat7g080560			Psat5g261720	Psat6g094520
Psat5g164000	Psat5g149840	Psat5g308000		Psat5g149840		Psat7g086600			Psat5g265520	Psat6g094800
Psat5g164840	Psat5g150040	Psat6g003000		Psat5g150040		Psat7g090720			Psat5g266480	Psat6g095480
Psat5g165320	Psat5g150080	Psat6g004520		Psat5g150080		Psat7g090800			Psat5g266600	Psat6g098800
Psat5g165440	Psat5g150120	Psat6g004600		Psat5g150120		Psat7g093080			Psat5g266800	Psat6g100840
Psat5g168480	Psat5g152160	Psat6g005600		Psat5g152160		Psat7g093240			Psat5g267800	Psat6g103600
Psat5g169920	Psat5g152320	Psat6g009440		Psat5g152320		Psat7g093400			Psat5g269160	Psat6g105320
Psat5g170360	Psat5g153000	Psat6g011000		Psat5g153000		Psat7g093480			Psat5g269920	Psat6g105600
Psat5g170760	Psat5g153560	Psat6g015880		Psat5g153560		Psat7g093520			Psat5g271240	Psat6g107680
Psat5g174440	Psat5g154040	Psat6g020440		Psat5g154040		Psat7g095120			Psat5g273640	Psat6g107840
Psat5g174480	Psat5g155080	Psat6g020600		Psat5g155080		Psat7g098200			Psat5g274280	Psat6g110560
Psat5g174760	Psat5g155840	Psat6g021800		Psat5g155840		Psat7g101480			Psat5g276320	Psat6g110600
Psat5g174800	Psat5g156120	Psat6g021840		Psat5g156120		Psat7g102800			Psat5g276840	Psat6g112240
Psat5g175680	Psat5g156240	Psat6g026440		Psat5g156240		Psat7g102920			Psat5g279440	Psat6g112360
Psat5g176320	Psat5g157240	Psat6g028160		Psat5g157240		Psat7g106680			Psat5g280480	Psat6g112800
Psat5g176720	Psat5g157800	Psat6g032120		Psat5g157800		Psat7g109400			Psat5g281240	Psat6g112880
Psat5g177240	Psat5g158080	Psat6g032200		Psat5g158080		Psat7g109520			Psat5g283120	Psat6g114400
Psat5g178520	Psat5g158680	Psat6g035960		Psat5g158680		Psat7g110040			Psat5g283160	Psat6g115000
Psat5g179280	Psat5g158720	Psat6g041400		Psat5g158720		Psat7g113960			Psat5g283280	Psat6g117920
Psat5g179560	Psat5g160600	Psat6g041680		Psat5g160600		Psat7g114080			Psat5g284160	Psat6g118760
Psat5g179600	Psat5g161560	Psat6g042120		Psat5g161560		Psat7g114360			Psat5g288080	Psat6g119440
Psat5g181480	Psat5g163160	Psat6g043440		Psat5g163160		Psat7g114600			Psat5g288280	Psat6g119720
Psat5g182360	Psat5g164040	Psat6g044440		Psat5g164040		Psat7g114680			Psat5g288840	Psat6g122080
Psat5g182920	Psat5g164720	Psat6g044800		Psat5g164720		Psat7g114720			Psat5g288960	Psat6g123080
Psat5g185760	Psat5g165160	Psat6g046880		Psat5g165160		Psat7g114760			Psat5g290840	Psat6g123600
Psat5g190720	Psat5g167040	Psat6g049200		Psat5g167040		Psat7g115440			Psat5g290920	Psat6g126520
Psat5g191000	Psat5g168640	Psat6g050080		Psat5g168640		Psat7g115480			Psat5g291920	Psat6g129400
Psat5g193280	Psat5g168760	Psat6g050120		Psat5g168760		Psat7g115520			Psat5g294400	Psat6g129800
Psat5g196720	Psat5g169200	Psat6g051640		Psat5g169200		Psat7g121680			Psat5g295040	Psat6g131600
Psat5g198600	Psat5g170000	Psat6g055680		Psat5g170000		Psat7g122120			Psat5g296440	Psat6g135800
Psat5g200600	Psat5g170400	Psat6g056080		Psat5g170400		Psat7g124320			Psat5g298440	Psat6g136280
Psat5g200840	Psat5g171040	Psat6g057600		Psat5g171040		Psat7g124440			Psat5g299600	Psat6g136440
Psat5g205880	Psat5g172400	Psat6g058320		Psat5g172400		Psat7g124720			Psat5g299960	Psat6g136760
Psat5g206120	Psat5g172440	Psat6g058360		Psat5g172440		Psat7g126280			Psat5g300120	Psat6g136800
Psat5g206360	Psat5g172720	Psat6g059040		Psat5g172720		Psat7g127960			Psat5g300680	Psat6g136840
Psat5g207280	Psat5g176360	Psat6g059200		Psat5g176360		Psat7g130040			Psat5g301280	Psat6g136880
Psat5g207520	Psat5g177200	Psat6g060080		Psat5g177200		Psat7g133840			Psat5g301880	Psat6g138080
Psat5g211440	Psat5g177560	Psat6g060240		Psat5g177560		Psat7g135040			Psat5g304240	Psat6g139200
Psat5g212440	Psat5g177960	Psat6g060640		Psat5g177960		Psat7g135480			Psat5g304680	Psat6g139400
Psat5g212640	Psat5g181600	Psat6g061640		Psat5g181600		Psat7g135680			Psat5g305520	Psat6g140520
Psat5g214160	Psat5g181640	Psat6g061720		Psat5g181640		Psat7g137680			Psat5g307000	Psat6g140560
Psat5g215880	Psat5g183160	Psat6g062160		Psat5g183160		Psat7g138400			Psat5g308280	Psat6g142160
Psat5g219360	Psat5g183640	Psat6g063320		Psat5g183640		Psat7g139440			Psat6g000080	Psat6g143520
Psat5g219400	Psat5g183760	Psat6g065160		Psat5g183760		Psat7g139520			Psat6g001320	Psat6g146800
Psat5g221800	Psat5g187880	Psat6g065880		Psat5g187880		Psat7g141720			Psat6g002160	Psat6g146840
Psat5g223320	Psat5g189200	Psat6g066040		Psat5g189200		Psat7g144320			Psat6g002440	Psat6g152720
Psat5g224400	Psat5g190640	Psat6g067680		Psat5g190640		Psat7g146240			Psat6g002920	Psat6g153040
Psat5g224640	Psat5g190680	Psat6g068840		Psat5g190680		Psat7g147520			Psat6g003480	Psat6g154360
Psat5g224680	Psat5g193880	Psat6g069280		Psat5g193880		Psat7g150640			Psat6g003920	Psat6g157320
Psat5g225760	Psat5g194880	Psat6g069760		Psat5g194880		Psat7g157200			Psat6g003960	Psat6g158880
Psat5g226560	Psat5g198960	Psat6g070000		Psat5g198960		Psat7g159360			Psat6g004560	Psat6g159680
Psat5g227560	Psat5g199240	Psat6g072200		Psat5g199240		Psat7g159400			Psat6g004760	Psat6g159720
Psat5g237320	Psat5g204800	Psat6g074600		Psat5g204800		Psat7g161800			Psat6g005360	Psat6g161960
Psat5g237640	Psat5g205320	Psat6g074880		Psat5g205320		Psat7g167520			Psat6g006600	Psat6g162800
Psat5g239320	Psat5g206880	Psat6g076280		Psat5g206880		Psat7g167600			Psat6g008000	Psat6g163880
Psat5g239440	Psat5g210000	Psat6g077400		Psat5g210000		Psat7g167920			Psat6g008400	Psat6g164000
Psat5g240400	Psat5g211360	Psat6g077640		Psat5g211360		Psat7g168160			Psat6g008920	Psat6g165960
Psat5g246520	Psat5g212040	Psat6g078120		Psat5g212040		Psat7g168280			Psat6g009720	Psat6g166160
Psat5g247480	Psat5g212080	Psat6g079760		Psat5g212080		Psat7g168360			Psat6g010320	Psat6g168000
Psat5g247560	Psat5g212560	Psat6g080520		Psat5g212560		Psat7g171760			Psat6g013080	Psat6g168080
Psat5g247640	Psat5g213520	Psat6g081840		Psat5g213520		Psat7g173480			Psat6g013240	Psat6g168240
Psat5g248000	Psat5g214640	Psat6g083720		Psat5g214640		Psat7g173840			Psat6g014680	Psat6g168480
Psat5g248840	Psat5g215840	Psat6g086600		Psat5g215840		Psat7g173880			Psat6g014880	Psat6g169680
Psat5g249240	Psat5g218960	Psat6g087880		Psat5g218960		Psat7g179960			Psat6g015280	Psat6g169920
Psat5g252640	Psat5g219000	Psat6g088040		Psat5g219000		Psat7g180600			Psat6g015400	Psat6g170600
Psat5g252680	Psat5g220240	Psat6g088920		Psat5g220240		Psat7g183800			Psat6g015880	Psat6g170760
Psat5g254280	Psat5g221440	Psat6g090320		Psat5g221440		Psat7g186280			Psat6g016160	Psat6g170800
Psat5g257360	Psat5g222120	Psat6g093400		Psat5g222120		Psat7g195240			Psat6g022200	Psat6g173320
Psat5g257600	Psat5g222320	Psat6g095480		Psat5g222320		Psat7g198960			Psat6g022440	Psat6g173400
Psat5g260320	Psat5g222360	Psat6g095720		Psat5g222360		Psat7g200480			Psat6g024360	Psat6g173440
Psat5g262440	Psat5g223360	Psat6g096160		Psat5g223360		Psat7g202880			Psat6g024560	Psat6g173480
Psat5g267040	Psat5g224080	Psat6g097040		Psat5g224080		Psat7g206000			Psat6g026480	Psat6g176840
Psat5g267680	Psat5g224120	Psat6g097920		Psat5g224120		Psat7g208080			Psat6g026520	Psat6g177440
Psat5g269960	Psat5g224600	Psat6g098240		Psat5g224600		Psat7g209760			Psat6g027760	Psat6g180320
Psat5g270000	Psat5g225840	Psat6g099080		Psat5g225840		Psat7g209800			Psat6g029000	Psat6g180640
Psat5g270640	Psat5g226840	Psat6g102120		Psat5g226840		Psat7g210040			Psat6g029720	Psat6g182280
Psat5g270880	Psat5g228400	Psat6g103600		Psat5g228400		Psat7g210080			Psat6g030280	Psat6g182800
Psat5g271040	Psat5g228800	Psat6g103800		Psat5g228800		Psat7g210680			Psat6g031240	Psat6g186360
Psat5g271320	Psat5g231240	Psat6g104760		Psat5g231240		Psat7g211720			Psat6g033200	Psat6g186440
Psat5g271560	Psat5g233920	Psat6g106280		Psat5g233920		Psat7g212320			Psat6g033720	Psat6g186480
Psat5g271720	Psat5g234120	Psat6g107680		Psat5g234120		Psat7g213040			Psat6g033800	Psat6g187160
Psat5g273160	Psat5g234160	Psat6g111120		Psat5g234160		Psat7g213480			Psat6g033920	Psat6g189200
Psat5g274600	Psat5g234280	Psat6g111280		Psat5g234280		Psat7g214280			Psat6g037720	Psat6g194960
Psat5g275840	Psat5g238120	Psat6g111480		Psat5g238120		Psat7g218840			Psat6g038560	Psat6g195400
Psat5g276880	Psat5g239240	Psat6g112240		Psat5g239240		Psat7g219160			Psat6g039360	Psat6g195760
Psat5g282040	Psat5g240640	Psat6g112360		Psat5g240640		Psat7g220280			Psat6g039960	Psat6g196880
Psat5g284280	Psat5g240920	Psat6g112800		Psat5g240920		Psat7g221520			Psat6g040200	Psat6g199000
Psat5g285160	Psat5g242440	Psat6g112880		Psat5g242440		Psat7g222160			Psat6g040680	Psat6g199200
Psat5g286480	Psat5g242640	Psat6g112920		Psat5g242640		Psat7g222280			Psat6g043160	Psat6g200480
Psat5g287440	Psat5g243800	Psat6g114400		Psat5g243800		Psat7g222360			Psat6g045240	Psat6g201240
Psat5g289920	Psat5g244080	Psat6g115000		Psat5g244080		Psat7g223600			Psat6g047480	Psat6g201400
Psat5g291200	Psat5g244160	Psat6g117440		Psat5g244160		Psat7g224200			Psat6g047920	Psat6g202720
Psat5g292040	Psat5g244640	Psat6g117920		Psat5g244640		Psat7g224920			Psat6g048520	Psat6g204080
Psat5g292720	Psat5g244840	Psat6g118760		Psat5g244840		Psat7g227520			Psat6g049000	Psat6g204800
Psat5g293240	Psat5g245680	Psat6g119280		Psat5g245680		Psat7g227880			Psat6g050200	Psat6g204920
Psat5g293800	Psat5g247840	Psat6g119720		Psat5g247840		Psat7g231000			Psat6g050800	Psat6g205080
Psat5g294080	Psat5g249000	Psat6g120040		Psat5g249000		Psat7g232000			Psat6g052880	Psat6g206120
Psat5g294360	Psat5g252160	Psat6g122080		Psat5g252160		Psat7g232440			Psat6g053280	Psat6g208040
Psat5g295000	Psat5g252280	Psat6g123080		Psat5g252280		Psat7g237280			Psat6g053440	Psat6g209160
Psat5g295360	Psat5g252360	Psat6g123600		Psat5g252360		Psat7g240080			Psat6g055280	Psat6g218360
Psat5g295400	Psat5g253160	Psat6g125640		Psat5g253160		Psat7g241600			Psat6g055480	Psat6g220160
Psat5g296080	Psat5g253360	Psat6g126520		Psat5g253360		Psat7g242160			Psat6g055760	Psat6g222600
Psat5g296240	Psat5g256360	Psat6g128320		Psat5g256360		Psat7g247800			Psat6g056840	Psat6g230160
Psat5g297560	Psat5g258640	Psat6g129400		Psat5g258640		Psat7g250280			Psat6g058520	Psat6g231480
Psat5g299000	Psat5g259000	Psat6g129800		Psat5g259000		Psat7g251160			Psat6g059320	Psat6g231920
Psat5g301240	Psat5g259520	Psat6g133480		Psat5g259520		Psat7g252400			Psat6g059680	Psat6g232800
Psat5g301600	Psat5g259600	Psat6g135760		Psat5g259600		Psat7g254880			Psat6g060240	Psat6g235520
Psat5g301640	Psat5g260440	Psat6g136880		Psat5g260440		Psat7g257160			Psat6g062280	Psat6g235640
Psat5g302120	Psat5g260480	Psat6g138080		Psat5g260480		Psat7g258200			Psat6g062600	Psat6g235680
Psat5g303760	Psat5g262240	Psat6g139200		Psat5g262240		Psat7g261720			Psat6g064120	Psat6g236280
Psat5g308000	Psat5g263920	Psat6g139400		Psat5g263920		Psat7g263280			Psat6g065640	Psat6g236680
Psat5g308040	Psat5g265240	Psat6g139640		Psat5g265240		Psat7g263440			Psat6g070120	Psat6g240160
Psat6g003360	Psat5g266600	Psat6g140360		Psat5g266600		Psat7g263920			Psat6g070200	Psat6g243440
Psat6g003440	Psat5g267120	Psat6g140400		Psat5g267120					Psat6g071640	Psat7g000840
Psat6g003600	Psat5g267480	Psat6g140520		Psat5g267480					Psat6g073880	Psat7g003200
Psat6g004520	Psat5g267640	Psat6g140560		Psat5g267640					Psat6g075320	Psat7g005560
Psat6g005600	Psat5g267800	Psat6g140920		Psat5g267800					Psat6g075840	Psat7g007720
Psat6g006920	Psat5g268720	Psat6g142160		Psat5g268720					Psat6g076080	Psat7g008360
Psat6g008360	Psat5g271240	Psat6g143520		Psat5g271240					Psat6g076360	Psat7g012480
Psat6g009440	Psat5g271480	Psat6g147520		Psat5g271480					Psat6g076440	Psat7g013960
Psat6g010280	Psat5g273640	Psat6g147600		Psat5g273640					Psat6g079200	Psat7g015840
Psat6g010720	Psat5g276840	Psat6g149840		Psat5g276840					Psat6g081400	Psat7g016280
Psat6g011000	Psat5g278320	Psat6g149880		Psat5g278320					Psat6g085040	Psat7g017120
Psat6g011160	Psat5g279200	Psat6g151200		Psat5g279200					Psat6g085520	Psat7g019560
Psat6g013760	Psat5g279440	Psat6g151520		Psat5g279440					Psat6g087680	Psat7g021120
Psat6g014280	Psat5g280080	Psat6g152720		Psat5g280080					Psat6g092080	Psat7g022000
Psat6g014640	Psat5g280360	Psat6g153040		Psat5g280360					Psat6g092640	Psat7g022400
Psat6g016240	Psat5g281200	Psat6g154360		Psat5g281200					Psat6g093600	Psat7g022600
Psat6g016400	Psat5g281240	Psat6g155120		Psat5g281240					Psat6g094640	Psat7g023360
Psat6g017440	Psat5g284160	Psat6g157320		Psat5g284160					Psat6g094760	Psat7g024120
Psat6g019640	Psat5g288840	Psat6g157800		Psat5g288840					Psat6g096360	Psat7g025280
Psat6g020440	Psat5g288960	Psat6g158880		Psat5g288960					Psat6g099760	Psat7g025320
Psat6g021720	Psat5g291000	Psat6g159680		Psat5g291000					Psat6g101640	Psat7g025880
Psat6g021800	Psat5g294400	Psat6g159720		Psat5g294400					Psat6g106120	Psat7g027960
Psat6g021840	Psat5g294800	Psat6g161960		Psat5g294800					Psat6g107400	Psat7g028600
Psat6g023040	Psat5g294920	Psat6g163880		Psat5g294920					Psat6g109800	Psat7g028920
Psat6g023320	Psat5g294960	Psat6g164000		Psat5g294960					Psat6g116040	Psat7g030960
Psat6g023720	Psat5g295040	Psat6g165960		Psat5g295040					Psat6g116120	Psat7g032360
Psat6g026200	Psat5g296960	Psat6g166160		Psat5g296960					Psat6g117160	Psat7g034520
Psat6g029080	Psat5g297480	Psat6g166400		Psat5g297480					Psat6g117880	Psat7g034760
Psat6g031880	Psat5g298240	Psat6g166880		Psat5g298240					Psat6g122960	Psat7g035920
Psat6g032120	Psat5g298440	Psat6g167120		Psat5g298440					Psat6g124080	Psat7g038600
Psat6g032480	Psat5g298840	Psat6g168000		Psat5g298840					Psat6g124520	Psat7g038680
Psat6g035320	Psat5g299600	Psat6g168080		Psat5g299600					Psat6g125160	Psat7g038760
Psat6g035880	Psat5g300120	Psat6g168560		Psat5g300120					Psat6g125320	Psat7g040000
Psat6g035960	Psat5g300680	Psat6g169400		Psat5g300680					Psat6g125360	Psat7g042720
Psat6g036000	Psat5g301280	Psat6g169680		Psat5g301280					Psat6g127720	Psat7g043680
Psat6g036680	Psat5g301880	Psat6g170600		Psat5g301880					Psat6g127760	Psat7g046640
Psat6g039560	Psat5g304440	Psat6g170760		Psat5g304440					Psat6g127800	Psat7g047480
Psat6g039720	Psat5g304680	Psat6g170800		Psat5g304680					Psat6g128280	Psat7g047880
Psat6g041680	Psat5g305520	Psat6g173400		Psat5g305520					Psat6g129040	Psat7g047960
Psat6g044040	Psat5g306760	Psat6g173480		Psat5g306760					Psat6g129920	Psat7g049280
Psat6g044520	Psat5g307000	Psat6g179320		Psat5g307000					Psat6g131440	Psat7g050440
Psat6g044600	Psat5g308280	Psat6g180040		Psat5g308280					Psat6g131960	Psat7g052640
Psat6g044800	Psat6g000080	Psat6g180320		Psat6g000080					Psat6g133400	Psat7g052840
Psat6g045400	Psat6g001320	Psat6g180640		Psat6g001320					Psat6g133960	Psat7g053920
Psat6g046360	Psat6g002160	Psat6g182800		Psat6g002160					Psat6g135720	Psat7g056880
Psat6g046880	Psat6g003480	Psat6g186360		Psat6g003480					Psat6g136720	Psat7g057040
Psat6g049400	Psat6g004560	Psat6g186800		Psat6g004560					Psat6g142440	Psat7g057320
Psat6g050080	Psat6g004760	Psat6g189200		Psat6g004760					Psat6g144560	Psat7g057920
Psat6g050120	Psat6g005000	Psat6g192280		Psat6g005000					Psat6g145680	Psat7g058640
Psat6g050320	Psat6g005360	Psat6g192400		Psat6g005360					Psat6g149600	Psat7g059560
Psat6g051880	Psat6g005800	Psat6g192560		Psat6g005800					Psat6g149720	Psat7g062920
Psat6g053040	Psat6g006960	Psat6g194960		Psat6g006960					Psat6g156440	Psat7g065920
Psat6g054400	Psat6g007360	Psat6g195400		Psat6g007360					Psat6g156520	Psat7g068400
Psat6g055360	Psat6g008000	Psat6g196880		Psat6g008000					Psat6g157760	Psat7g069920
Psat6g056640	Psat6g008240	Psat6g199000		Psat6g008240					Psat6g158160	Psat7g074000
Psat6g059040	Psat6g008400	Psat6g199200		Psat6g008400					Psat6g158440	Psat7g076200
Psat6g059200	Psat6g008880	Psat6g200480		Psat6g008880					Psat6g158800	Psat7g079320
Psat6g060400	Psat6g008920	Psat6g200960		Psat6g008920					Psat6g159200	Psat7g080560
Psat6g060680	Psat6g009000	Psat6g201240		Psat6g009000					Psat6g159960	Psat7g086600
Psat6g061720	Psat6g009720	Psat6g202760		Psat6g009720					Psat6g161520	Psat7g087880
Psat6g063320	Psat6g010320	Psat6g204800		Psat6g010320					Psat6g163640	Psat7g088200
Psat6g069280	Psat6g011200	Psat6g204920		Psat6g011200					Psat6g164160	Psat7g090640
Psat6g069400	Psat6g012120	Psat6g204960		Psat6g012120					Psat6g166200	Psat7g090720
Psat6g069600	Psat6g013280	Psat6g205080		Psat6g013280					Psat6g166400	Psat7g093400
Psat6g070000	Psat6g013480	Psat6g206120		Psat6g013480					Psat6g167200	Psat7g093480
Psat6g070400	Psat6g014680	Psat6g208040		Psat6g014680					Psat6g169160	Psat7g093520
Psat6g072200	Psat6g015400	Psat6g209120		Psat6g015400					Psat6g170000	Psat7g093760
Psat6g076000	Psat6g016160	Psat6g209160		Psat6g016160					Psat6g171560	Psat7g094360
Psat6g078200	Psat6g018120	Psat6g210240		Psat6g018120					Psat6g171600	Psat7g095120
Psat6g078240	Psat6g018800	Psat6g211720		Psat6g018800					Psat6g174440	Psat7g097720
Psat6g080520	Psat6g021280	Psat6g215840		Psat6g021280					Psat6g175400	Psat7g098200
Psat6g082000	Psat6g022440	Psat6g216160		Psat6g022440					Psat6g175680	Psat7g100800
Psat6g084400	Psat6g024360	Psat6g217200		Psat6g024360					Psat6g176360	Psat7g101480
Psat6g086360	Psat6g024560	Psat6g219280		Psat6g024560					Psat6g176600	Psat7g102800
Psat6g086560	Psat6g024920	Psat6g219680		Psat6g024920					Psat6g176880	Psat7g102920
Psat6g086600	Psat6g025840	Psat6g220000		Psat6g025840					Psat6g177080	Psat7g106680
Psat6g086840	Psat6g026480	Psat6g220880		Psat6g026480					Psat6g178440	Psat7g109400
Psat6g086920	Psat6g026520	Psat6g222600		Psat6g026520					Psat6g182320	Psat7g110040
Psat6g087400	Psat6g027760	Psat6g222680		Psat6g027760					Psat6g189680	Psat7g111040
Psat6g088920	Psat6g029720	Psat6g223880		Psat6g029720					Psat6g190720	Psat7g113960
Psat6g089000	Psat6g030280	Psat6g225000		Psat6g030280					Psat6g192600	Psat7g114080
Psat6g090320	Psat6g033200	Psat6g231320		Psat6g033200					Psat6g194200	Psat7g114360
Psat6g090400	Psat6g033720	Psat6g231680		Psat6g033720					Psat6g194320	Psat7g114600
Psat6g090800	Psat6g033800	Psat6g232800		Psat6g033800					Psat6g194440	Psat7g114680
Psat6g091440	Psat6g033960	Psat6g235640		Psat6g033960					Psat6g194680	Psat7g114720
Psat6g091480	Psat6g035720	Psat6g236280		Psat6g035720					Psat6g196480	Psat7g114760
Psat6g093040	Psat6g036760	Psat6g238000		Psat6g036760					Psat6g196560	Psat7g115440
Psat6g093400	Psat6g036840	Psat6g238800		Psat6g036840					Psat6g196640	Psat7g115480
Psat6g093440	Psat6g037720	Psat6g238960		Psat6g037720					Psat6g197680	Psat7g115520
Psat6g094520	Psat6g038160	Psat7g000840		Psat6g038160					Psat6g197760	Psat7g121680
Psat6g095480	Psat6g038440	Psat7g002560		Psat6g038440					Psat6g198520	Psat7g122120
Psat6g096160	Psat6g039360	Psat7g003120		Psat6g039360					Psat6g201720	Psat7g122720
Psat6g097680	Psat6g039960	Psat7g005560		Psat6g039960					Psat6g202360	Psat7g124320
Psat6g098240	Psat6g040200	Psat7g006680		Psat6g040200					Psat6g202760	Psat7g124440
Psat6g099080	Psat6g040680	Psat7g007720		Psat6g040680					Psat6g203120	Psat7g124720
Psat6g099720	Psat6g040720	Psat7g008360		Psat6g040720					Psat6g203160	Psat7g124800
Psat6g100840	Psat6g040760	Psat7g008760		Psat6g040760					Psat6g203760	Psat7g127040
Psat6g105320	Psat6g043160	Psat7g011960		Psat6g043160					Psat6g203800	Psat7g127600
Psat6g110240	Psat6g045240	Psat7g012480		Psat6g045240					Psat6g206920	Psat7g127960
Psat6g110560	Psat6g047480	Psat7g013080		Psat6g047480					Psat6g208640	Psat7g130040
Psat6g110600	Psat6g047920	Psat7g013960		Psat6g047920					Psat6g208760	Psat7g131840
Psat6g111120	Psat6g048520	Psat7g014720		Psat6g048520					Psat6g208880	Psat7g133840
Psat6g111480	Psat6g049880	Psat7g016280		Psat6g049880					Psat6g210120	Psat7g134360
Psat6g112800	Psat6g050800	Psat7g021120		Psat6g050800					Psat6g211800	Psat7g135040
Psat6g112880	Psat6g052880	Psat7g022000		Psat6g052880					Psat6g212000	Psat7g135480
Psat6g114400	Psat6g053280	Psat7g022400		Psat6g053280					Psat6g212040	Psat7g135680
Psat6g115520	Psat6g053440	Psat7g022600		Psat6g053440					Psat6g212120	Psat7g137680
Psat6g116440	Psat6g055760	Psat7g023360		Psat6g055760					Psat6g212680	Psat7g138400
Psat6g117400	Psat6g056840	Psat7g024120		Psat6g056840					Psat6g215520	Psat7g139120
Psat6g117920	Psat6g057040	Psat7g024440		Psat6g057040					Psat6g215760	Psat7g139440
Psat6g118760	Psat6g059800	Psat7g025280		Psat6g059800					Psat6g218880	Psat7g139480
Psat6g122000	Psat6g062600	Psat7g025320		Psat6g062600					Psat6g220000	Psat7g139520
Psat6g123080	Psat6g064120	Psat7g027960		Psat6g064120					Psat6g223760	Psat7g141640
Psat6g128480	Psat6g064560	Psat7g028920		Psat6g064560					Psat6g223840	Psat7g141720
Psat6g131600	Psat6g065080	Psat7g029360		Psat6g065080					Psat6g225280	Psat7g144320
Psat6g133920	Psat6g065640	Psat7g030960		Psat6g065640					Psat6g225360	Psat7g146240
Psat6g135480	Psat6g070120	Psat7g032800		Psat6g070120					Psat6g225640	Psat7g147520
Psat6g136280	Psat6g071640	Psat7g033520		Psat6g071640					Psat6g230320	Psat7g150640
Psat6g136760	Psat6g071760	Psat7g034520		Psat6g071760					Psat6g230640	Psat7g152440
Psat6g136880	Psat6g074400	Psat7g036720		Psat6g074400					Psat6g231240	Psat7g152800
Psat6g137880	Psat6g075320	Psat7g038920		Psat6g075320					Psat6g235760	Psat7g154200
Psat6g138800	Psat6g076360	Psat7g039320		Psat6g076360					Psat6g237080	Psat7g154640
Psat6g139400	Psat6g077240	Psat7g039560		Psat6g077240					Psat6g240560	Psat7g157200
Psat6g140160	Psat6g081400	Psat7g040000		Psat6g081400					Psat7g003040	Psat7g159280
Psat6g140400	Psat6g081560	Psat7g042720		Psat6g081560					Psat7g003680	Psat7g161720
Psat6g140920	Psat6g082040	Psat7g045960		Psat6g082040					Psat7g008960	Psat7g161800
Psat6g141280	Psat6g083280	Psat7g046640		Psat6g083280					Psat7g009120	Psat7g164320
Psat6g143520	Psat6g085040	Psat7g047480		Psat6g085040					Psat7g009640	Psat7g167520
Psat6g145000	Psat6g085520	Psat7g047880		Psat6g085520					Psat7g009840	Psat7g167600
Psat6g145040	Psat6g091160	Psat7g049360		Psat6g091160					Psat7g011360	Psat7g167920
Psat6g147960	Psat6g091200	Psat7g050440		Psat6g091200					Psat7g015040	Psat7g168160
Psat6g148680	Psat6g094640	Psat7g051760		Psat6g094640					Psat7g016960	Psat7g172320
Psat6g149200	Psat6g098520	Psat7g052840		Psat6g098520					Psat7g018680	Psat7g173480
Psat6g150480	Psat6g101640	Psat7g053920		Psat6g101640					Psat7g027240	Psat7g173840
Psat6g152720	Psat6g104840	Psat7g057040		Psat6g104840					Psat7g030720	Psat7g173880
Psat6g153400	Psat6g106120	Psat7g058760		Psat6g106120					Psat7g032480	Psat7g178120
Psat6g155520	Psat6g109800	Psat7g059560		Psat6g109800					Psat7g033200	Psat7g178240
Psat6g155760	Psat6g116800	Psat7g061840		Psat6g116800					Psat7g033240	Psat7g178280
Psat6g157480	Psat6g116880	Psat7g063000		Psat6g116880					Psat7g033840	Psat7g180600
Psat6g159720	Psat6g120640	Psat7g065920		Psat6g120640					Psat7g034960	Psat7g184720
Psat6g161040	Psat6g122960	Psat7g071560		Psat6g122960					Psat7g035680	Psat7g189240
Psat6g162800	Psat6g124520	Psat7g071600		Psat6g124520					Psat7g036360	Psat7g193400
Psat6g163880	Psat6g125320	Psat7g073960		Psat6g125320					Psat7g036960	Psat7g195240
Psat6g164760	Psat6g125360	Psat7g074000		Psat6g125360					Psat7g037080	Psat7g195920
Psat6g166880	Psat6g127720	Psat7g076200		Psat6g127720					Psat7g037680	Psat7g198960
Psat6g167120	Psat6g127760	Psat7g076600		Psat6g127760					Psat7g040200	Psat7g202880
Psat6g168000	Psat6g127800	Psat7g079560		Psat6g127800					Psat7g041080	Psat7g202960
Psat6g168560	Psat6g128680	Psat7g079760		Psat6g128680					Psat7g041480	Psat7g206000
Psat6g169920	Psat6g129560	Psat7g080560		Psat6g129560					Psat7g043520	Psat7g206800
Psat6g170600	Psat6g132280	Psat7g082920		Psat6g132280					Psat7g048680	Psat7g209760
Psat6g170800	Psat6g133400	Psat7g086600		Psat6g133400					Psat7g049080	Psat7g209800
Psat6g177840	Psat6g136680	Psat7g087880		Psat6g136680					Psat7g050800	Psat7g210040
Psat6g180320	Psat6g136720	Psat7g090640		Psat6g136720					Psat7g052800	Psat7g210080
Psat6g180640	Psat6g143640	Psat7g090720		Psat6g143640					Psat7g053160	Psat7g210680
Psat6g182280	Psat6g145760	Psat7g090800		Psat6g145760					Psat7g054280	Psat7g211720
Psat6g182400	Psat6g146200	Psat7g091680		Psat6g146200					Psat7g055800	Psat7g212320
Psat6g183640	Psat6g149600	Psat7g091760		Psat6g149600					Psat7g055960	Psat7g213040
Psat6g186480	Psat6g150920	Psat7g091880		Psat6g150920					Psat7g058680	Psat7g213480
Psat6g186520	Psat6g155720	Psat7g092000		Psat6g155720					Psat7g059400	Psat7g213880
Psat6g186960	Psat6g156440	Psat7g093080		Psat6g156440					Psat7g064200	Psat7g214280
Psat6g190320	Psat6g156520	Psat7g093400		Psat6g156520					Psat7g064920	Psat7g218120
Psat6g191920	Psat6g158160	Psat7g093480		Psat6g158160					Psat7g066320	Psat7g218840
Psat6g192280	Psat6g159200	Psat7g093520		Psat6g159200					Psat7g067480	Psat7g219160
Psat6g194920	Psat6g162080	Psat7g093760		Psat6g162080					Psat7g070400	Psat7g220120
Psat6g194960	Psat6g164160	Psat7g094840		Psat6g164160					Psat7g075120	Psat7g221520
Psat6g195400	Psat6g169160	Psat7g095120		Psat6g169160					Psat7g075920	Psat7g222160
Psat6g196320	Psat6g171560	Psat7g097600		Psat6g171560					Psat7g076600	Psat7g222360
Psat6g199000	Psat6g172840	Psat7g098200		Psat6g172840					Psat7g083200	Psat7g223280
Psat6g199840	Psat6g174720	Psat7g100320		Psat6g174720					Psat7g084280	Psat7g223600
Psat6g200480	Psat6g175400	Psat7g101480		Psat6g175400					Psat7g085320	Psat7g224200
Psat6g201240	Psat6g175440	Psat7g104200		Psat6g175440					Psat7g085800	Psat7g224920
Psat6g201400	Psat6g175480	Psat7g107640		Psat6g175480					Psat7g085960	Psat7g227880
Psat6g204080	Psat6g175680	Psat7g109400		Psat6g175680					Psat7g088080	Psat7g228440
Psat6g204120	Psat6g176360	Psat7g109520		Psat6g176360					Psat7g088120	Psat7g228800
Psat6g204800	Psat6g176440	Psat7g110040		Psat6g176440					Psat7g088160	Psat7g230400
Psat6g204920	Psat6g176600	Psat7g113560		Psat6g176600					Psat7g090120	Psat7g231000
Psat6g205080	Psat6g176880	Psat7g113960		Psat6g176880					Psat7g090840	Psat7g231920
Psat6g207080	Psat6g177080	Psat7g114200		Psat6g177080					Psat7g091520	Psat7g232000
Psat6g210160	Psat6g178080	Psat7g114360		Psat6g178080					Psat7g091560	Psat7g232440
Psat6g210480	Psat6g182200	Psat7g114600		Psat6g182200					Psat7g091680	Psat7g233360
Psat6g213160	Psat6g182320	Psat7g114680		Psat6g182320					Psat7g091760	Psat7g235280
Psat6g214960	Psat6g183360	Psat7g114720		Psat6g183360					Psat7g092440	Psat7g235320
Psat6g215960	Psat6g185120	Psat7g114760		Psat6g185120					Psat7g092920	Psat7g235680
Psat6g216000	Psat6g189680	Psat7g115440		Psat6g189680					Psat7g093280	Psat7g237280
Psat6g216280	Psat6g192320	Psat7g115480		Psat6g192320					Psat7g093800	Psat7g239600
Psat6g219280	Psat6g194440	Psat7g118840		Psat6g194440					Psat7g094320	Psat7g240080
Psat6g221920	Psat6g194680	Psat7g119120		Psat6g194680					Psat7g094360	Psat7g241600
Psat6g222080	Psat6g194720	Psat7g119360		Psat6g194720					Psat7g095800	Psat7g242160
Psat6g222160	Psat6g196440	Psat7g121680		Psat6g196440					Psat7g097400	Psat7g244760
Psat6g222680	Psat6g196480	Psat7g122160		Psat6g196480					Psat7g098360	Psat7g250280
Psat6g223000	Psat6g196560	Psat7g122720		Psat6g196560					Psat7g100480	Psat7g251160
Psat6g223880	Psat6g196640	Psat7g123880		Psat6g196640					Psat7g100720	Psat7g252280
Psat6g224840	Psat6g196920	Psat7g124320		Psat6g196920					Psat7g101920	Psat7g252400
Psat6g226920	Psat6g197760	Psat7g124440		Psat6g197760					Psat7g102400	Psat7g254880
Psat6g230160	Psat6g198520	Psat7g124720		Psat6g198520					Psat7g102440	Psat7g255040
Psat6g230520	Psat6g201720	Psat7g126040		Psat6g201720					Psat7g104760	Psat7g256840
Psat6g231480	Psat6g203120	Psat7g127160		Psat6g203120					Psat7g104880	Psat7g258200
Psat6g232680	Psat6g203800	Psat7g127600		Psat6g203800					Psat7g105400	Psat7g261000
Psat6g232800	Psat6g208480	Psat7g127960		Psat6g208480					Psat7g105960	Psat7g261720
Psat6g235640	Psat6g208640	Psat7g130040		Psat6g208640					Psat7g111680	Psat7g261880
Psat6g236280	Psat6g208880	Psat7g133240		Psat6g208880					Psat7g115040	Psat7g262600
Psat6g236520	Psat6g211760	Psat7g133840		Psat6g211760					Psat7g116120	Psat7g263280
Psat6g238000	Psat6g211800	Psat7g134360		Psat6g211800					Psat7g116760	Psat7g263920
Psat6g238440	Psat6g212000	Psat7g135040		Psat6g212000					Psat7g117560
Psat6g242520	Psat6g212040	Psat7g135240		Psat6g212040					Psat7g117640
Psat6g243440	Psat6g215520	Psat7g135280		Psat6g215520					Psat7g117680
Psat6g244280	Psat6g215760	Psat7g135480		Psat6g215760					Psat7g117760
Psat7g000560	Psat6g217680	Psat7g135680		Psat6g217680					Psat7g119120
Psat7g000840	Psat6g217760	Psat7g135800		Psat6g217760					Psat7g122520
Psat7g002760	Psat6g221720	Psat7g136680		Psat6g221720					Psat7g122680
Psat7g004560	Psat6g223760	Psat7g137680		Psat6g223760					Psat7g125600
Psat7g007360	Psat6g225360	Psat7g138400		Psat6g225360					Psat7g128480
Psat7g007440	Psat6g227640	Psat7g139080		Psat6g227640					Psat7g132920
Psat7g007600	Psat6g228120	Psat7g139120		Psat6g228120					Psat7g133800
Psat7g007720	Psat6g229000	Psat7g139480		Psat6g229000					Psat7g134280
Psat7g009040	Psat6g230640	Psat7g139520		Psat6g230640					Psat7g135920
Psat7g012440	Psat6g231240	Psat7g141720		Psat6g231240					Psat7g136120
Psat7g012480	Psat6g231920	Psat7g141920		Psat6g231920					Psat7g136680
Psat7g013960	Psat6g235160	Psat7g143080		Psat6g235160					Psat7g137400
Psat7g014800	Psat6g237080	Psat7g144320		Psat6g237080					Psat7g138080
Psat7g016240	Psat6g237360	Psat7g144400		Psat6g237360					Psat7g139560
Psat7g016280	Psat6g237640	Psat7g146240		Psat6g237640					Psat7g139840
Psat7g016920	Psat6g240560	Psat7g150640		Psat6g240560					Psat7g140480
Psat7g017120	Psat6g241680	Psat7g152440		Psat6g241680					Psat7g140920
Psat7g018200	Psat7g000720	Psat7g152800		Psat7g000720					Psat7g142160
Psat7g018360	Psat7g000960	Psat7g156240		Psat7g000960					Psat7g142760
Psat7g019320	Psat7g001640	Psat7g157200		Psat7g001640					Psat7g144840
Psat7g022000	Psat7g002400	Psat7g159280		Psat7g002400					Psat7g149400
Psat7g023360	Psat7g003680	Psat7g159360		Psat7g003680					Psat7g156800
Psat7g024120	Psat7g003800	Psat7g160640		Psat7g003800					Psat7g157960
Psat7g024240	Psat7g008960	Psat7g161720		Psat7g008960					Psat7g160520
Psat7g024720	Psat7g009120	Psat7g161800		Psat7g009120					Psat7g161720
Psat7g025320	Psat7g009640	Psat7g166280		Psat7g009640					Psat7g162520
Psat7g028920	Psat7g010520	Psat7g166920		Psat7g010520					Psat7g162560
Psat7g029360	Psat7g017400	Psat7g167520		Psat7g017400					Psat7g162840
Psat7g030960	Psat7g017440	Psat7g167600		Psat7g017440					Psat7g163960
Psat7g031560	Psat7g019800	Psat7g167920		Psat7g019800					Psat7g164000
Psat7g031680	Psat7g020080	Psat7g168160		Psat7g020080					Psat7g164560
Psat7g031720	Psat7g024640	Psat7g168880		Psat7g024640					Psat7g166120
Psat7g032320	Psat7g025800	Psat7g171760		Psat7g025800					Psat7g166520
Psat7g032360	Psat7g030720	Psat7g173480		Psat7g030720					Psat7g166600
Psat7g034520	Psat7g031360	Psat7g173560		Psat7g031360					Psat7g168560
Psat7g034760	Psat7g032480	Psat7g173840		Psat7g032480					Psat7g169560
Psat7g035920	Psat7g032960	Psat7g173880		Psat7g032960					Psat7g170600
Psat7g037120	Psat7g033200	Psat7g174000		Psat7g033200					Psat7g171480
Psat7g037320	Psat7g034960	Psat7g174280		Psat7g034960					Psat7g173000
Psat7g039960	Psat7g035680	Psat7g177720		Psat7g035680					Psat7g174520
Psat7g040000	Psat7g036280	Psat7g178280		Psat7g036280					Psat7g174840
Psat7g040400	Psat7g036360	Psat7g179480		Psat7g036360					Psat7g174880
Psat7g040600	Psat7g036960	Psat7g180400		Psat7g036960					Psat7g174920
Psat7g042720	Psat7g037080	Psat7g180800		Psat7g037080					Psat7g176080
Psat7g046640	Psat7g037680	Psat7g183640		Psat7g037680					Psat7g178520
Psat7g047880	Psat7g038200	Psat7g184240		Psat7g038200					Psat7g178800
Psat7g049280	Psat7g040200	Psat7g184360		Psat7g040200					Psat7g178880
Psat7g051680	Psat7g040320	Psat7g185160		Psat7g040320					Psat7g179600
Psat7g052080	Psat7g041480	Psat7g185400		Psat7g041480					Psat7g179640
Psat7g054080	Psat7g043520	Psat7g187040		Psat7g043520					Psat7g179720
Psat7g055440	Psat7g045480	Psat7g196400		Psat7g045480					Psat7g180280
Psat7g057040	Psat7g045840	Psat7g198960		Psat7g045840					Psat7g180800
Psat7g057760	Psat7g047440	Psat7g202560		Psat7g047440					Psat7g180880
Psat7g058760	Psat7g048520	Psat7g202880		Psat7g048520					Psat7g180920
Psat7g059560	Psat7g048840	Psat7g208400		Psat7g048840					Psat7g181040
Psat7g062080	Psat7g049080	Psat7g209240		Psat7g049080					Psat7g181320
Psat7g067320	Psat7g050800	Psat7g209800		Psat7g050800					Psat7g181400
Psat7g068200	Psat7g052320	Psat7g210040		Psat7g052320					Psat7g181640
Psat7g068400	Psat7g053160	Psat7g210440		Psat7g053160					Psat7g183080
Psat7g069240	Psat7g053840	Psat7g211720		Psat7g053840					Psat7g184760
Psat7g073920	Psat7g054800	Psat7g213480		Psat7g054800					Psat7g185200
Psat7g074000	Psat7g055960	Psat7g213880		Psat7g055960					Psat7g186960
Psat7g076000	Psat7g057960	Psat7g214280		Psat7g057960					Psat7g187680
Psat7g076200	Psat7g058680	Psat7g214800		Psat7g058680					Psat7g187920
Psat7g079560	Psat7g059400	Psat7g215480		Psat7g059400					Psat7g188800
Psat7g079800	Psat7g059720	Psat7g218840		Psat7g059720					Psat7g190160
Psat7g080040	Psat7g060640	Psat7g219920		Psat7g060640					Psat7g190200
Psat7g080400	Psat7g064200	Psat7g221520		Psat7g064200					Psat7g191280
Psat7g080520	Psat7g064920	Psat7g221800		Psat7g064920					Psat7g191600
Psat7g087400	Psat7g065160	Psat7g222160		Psat7g065160					Psat7g197360
Psat7g088200	Psat7g066320	Psat7g222280		Psat7g066320					Psat7g199240
Psat7g090320	Psat7g067280	Psat7g222360		Psat7g067280					Psat7g200840
Psat7g090720	Psat7g067480	Psat7g223280		Psat7g067480					Psat7g203160
Psat7g091640	Psat7g070400	Psat7g223600		Psat7g070400					Psat7g204320
Psat7g092280	Psat7g073400	Psat7g224920		Psat7g073400					Psat7g204640
Psat7g092800	Psat7g073960	Psat7g225560		Psat7g073960					Psat7g205880
Psat7g093080	Psat7g074600	Psat7g225600		Psat7g074600					Psat7g211280
Psat7g093400	Psat7g075120	Psat7g225760		Psat7g075120					Psat7g214360
Psat7g093520	Psat7g075560	Psat7g227520		Psat7g075560					Psat7g214400
Psat7g095120	Psat7g075640	Psat7g227880		Psat7g075640					Psat7g216120
Psat7g096720	Psat7g075920	Psat7g228760		Psat7g075920					Psat7g217600
Psat7g097720	Psat7g076040	Psat7g229360		Psat7g076040					Psat7g218200
Psat7g098200	Psat7g077080	Psat7g231000		Psat7g077080					Psat7g218440
Psat7g098440	Psat7g081600	Psat7g231720		Psat7g081600					Psat7g218520
Psat7g099080	Psat7g082200	Psat7g232440		Psat7g082200					Psat7g218560
Psat7g100800	Psat7g083040	Psat7g235280		Psat7g083040					Psat7g218680
Psat7g101640	Psat7g083200	Psat7g235320		Psat7g083200					Psat7g220560
Psat7g102560	Psat7g084280	Psat7g235680		Psat7g084280					Psat7g224360
Psat7g102920	Psat7g085560	Psat7g237200		Psat7g085560					Psat7g224680
Psat7g105480	Psat7g085800	Psat7g237280		Psat7g085800					Psat7g225080
Psat7g106680	Psat7g085960	Psat7g239520		Psat7g085960					Psat7g225120
Psat7g108440	Psat7g088080	Psat7g240080		Psat7g088080					Psat7g226840
Psat7g111200	Psat7g088120	Psat7g240200		Psat7g088120					Psat7g227200
Psat7g114120	Psat7g088160	Psat7g241600		Psat7g088160					Psat7g228160
Psat7g114360	Psat7g090120	Psat7g242160		Psat7g090120					Psat7g231240
Psat7g114600	Psat7g091560	Psat7g245080		Psat7g091560					Psat7g234680
Psat7g114680	Psat7g091680	Psat7g245920		Psat7g091680					Psat7g234720
Psat7g114720	Psat7g091760	Psat7g250280		Psat7g091760					Psat7g234920
Psat7g114760	Psat7g092440	Psat7g251160		Psat7g092440					Psat7g237080
Psat7g115480	Psat7g092920	Psat7g252400		Psat7g092920					Psat7g237600
Psat7g115520	Psat7g093800	Psat7g256840		Psat7g093800					Psat7g238160
Psat7g115760	Psat7g094360	Psat7g260240		Psat7g094360					Psat7g238640
Psat7g121680	Psat7g097400	Psat7g262600		Psat7g097400					Psat7g240720
Psat7g123320	Psat7g099720	Psat7g263440		Psat7g099720					Psat7g240800
Psat7g123880	Psat7g099800	Psat7g263920		Psat7g099800					Psat7g242720
Psat7g124720	Psat7g100520			Psat7g100520					Psat7g242760
Psat7g124800	Psat7g100720			Psat7g100720					Psat7g244800
Psat7g125520	Psat7g101920			Psat7g101920					Psat7g245480
Psat7g127040	Psat7g104480			Psat7g104480					Psat7g245760
Psat7g127960	Psat7g104880			Psat7g104880					Psat7g248080
Psat7g129040	Psat7g106960			Psat7g106960					Psat7g248440
Psat7g130040	Psat7g107160			Psat7g107160					Psat7g248480
Psat7g131680	Psat7g107480			Psat7g107480					Psat7g248600
Psat7g131720	Psat7g113280			Psat7g113280					Psat7g249120
Psat7g131880	Psat7g115040			Psat7g115040					Psat7g250000
Psat7g132600	Psat7g115600			Psat7g115600					Psat7g252120
Psat7g133840	Psat7g116000			Psat7g116000					Psat7g254960
Psat7g134560	Psat7g116120			Psat7g116120					Psat7g255600
Psat7g135040	Psat7g116760			Psat7g116760					Psat7g256040
Psat7g135680	Psat7g118080			Psat7g118080					Psat7g257880
Psat7g137200	Psat7g122680			Psat7g122680					Psat7g258960
Psat7g137680	Psat7g123000			Psat7g123000					Psat7g259080
Psat7g138040	Psat7g123720			Psat7g123720					Psat7g260680
Psat7g138400	Psat7g125680			Psat7g125680					Psat7g262440
Psat7g139520	Psat7g127120			Psat7g127120					Psat7g263160
Psat7g141080	Psat7g128240			Psat7g128240					Psat7g263600
Psat7g141720	Psat7g128480			Psat7g128480
Psat7g142200	Psat7g133800			Psat7g133800
Psat7g143080	Psat7g134280			Psat7g134280
Psat7g143200	Psat7g135520			Psat7g135520
Psat7g144400	Psat7g136120			Psat7g136120
Psat7g146280	Psat7g136680			Psat7g136680
Psat7g149840	Psat7g137400			Psat7g137400
Psat7g150640	Psat7g137640			Psat7g137640
Psat7g152440	Psat7g138080			Psat7g138080
Psat7g152520	Psat7g138240			Psat7g138240
Psat7g152800	Psat7g138320			Psat7g138320
Psat7g157200	Psat7g139560			Psat7g139560
Psat7g157280	Psat7g139760			Psat7g139760
Psat7g157800	Psat7g140920			Psat7g140920
Psat7g157880	Psat7g141000			Psat7g141000
Psat7g159360	Psat7g142040			Psat7g142040
Psat7g161800	Psat7g142160			Psat7g142160
Psat7g165120	Psat7g143320			Psat7g143320
Psat7g167520	Psat7g143880			Psat7g143880
Psat7g167920	Psat7g144080			Psat7g144080
Psat7g168160	Psat7g156800			Psat7g156800
Psat7g168280	Psat7g160520			Psat7g160520
Psat7g169040	Psat7g161720			Psat7g161720
Psat7g169440	Psat7g162520			Psat7g162520
Psat7g169960	Psat7g162560			Psat7g162560
Psat7g170680	Psat7g162840			Psat7g162840
Psat7g171760	Psat7g164560			Psat7g164560
Psat7g172720	Psat7g166520			Psat7g166520
Psat7g173480	Psat7g166600			Psat7g166600
Psat7g173840	Psat7g173000			Psat7g173000
Psat7g173880	Psat7g174400			Psat7g174400
Psat7g179960	Psat7g174520			Psat7g174520
Psat7g184360	Psat7g175360			Psat7g175360
Psat7g184640	Psat7g176080			Psat7g176080
Psat7g184680	Psat7g178520			Psat7g178520
Psat7g189680	Psat7g178880			Psat7g178880
Psat7g193600	Psat7g179600			Psat7g179600
Psat7g194520	Psat7g179640			Psat7g179640
Psat7g194880	Psat7g179920			Psat7g179920
Psat7g195240	Psat7g180880			Psat7g180880
Psat7g197680	Psat7g180920			Psat7g180920
Psat7g198560	Psat7g181320			Psat7g181320
Psat7g198960	Psat7g181400			Psat7g181400
Psat7g200120	Psat7g181640			Psat7g181640
Psat7g200360	Psat7g183080			Psat7g183080
Psat7g202640	Psat7g187360			Psat7g187360
Psat7g202760	Psat7g188040			Psat7g188040
Psat7g202880	Psat7g190160			Psat7g190160
Psat7g202960	Psat7g190320			Psat7g190320
Psat7g204840	Psat7g191360			Psat7g191360
Psat7g205800	Psat7g191600			Psat7g191600
Psat7g206520	Psat7g192400			Psat7g192400
Psat7g206760	Psat7g192480			Psat7g192480
Psat7g208960	Psat7g193360			Psat7g193360
Psat7g209520	Psat7g194360			Psat7g194360
Psat7g209760	Psat7g196400			Psat7g196400
Psat7g210040	Psat7g196880			Psat7g196880
Psat7g210680	Psat7g197360			Psat7g197360
Psat7g211480	Psat7g199240			Psat7g199240
Psat7g211720	Psat7g201200			Psat7g201200
Psat7g211800	Psat7g204320			Psat7g204320
Psat7g213040	Psat7g206000			Psat7g206000
Psat7g213880	Psat7g208040			Psat7g208040
Psat7g214680	Psat7g211280			Psat7g211280
Psat7g215480	Psat7g213440			Psat7g213440
Psat7g215880	Psat7g214360			Psat7g214360
Psat7g216560	Psat7g214440			Psat7g214440
Psat7g217240	Psat7g216120			Psat7g216120
Psat7g218840	Psat7g217600			Psat7g217600
Psat7g220080	Psat7g217680			Psat7g217680
Psat7g220120	Psat7g218560			Psat7g218560
Psat7g221480	Psat7g218680			Psat7g218680
Psat7g222160	Psat7g220560			Psat7g220560
Psat7g223280	Psat7g223320			Psat7g223320
Psat7g223600	Psat7g224360			Psat7g224360
Psat7g225800	Psat7g224480			Psat7g224480
Psat7g227480	Psat7g224680			Psat7g224680
Psat7g227520	Psat7g225080			Psat7g225080
Psat7g228040	Psat7g226840			Psat7g226840
Psat7g228800	Psat7g227200			Psat7g227200
Psat7g229360	Psat7g227920			Psat7g227920
Psat7g229400	Psat7g228160			Psat7g228160
Psat7g229760	Psat7g229640			Psat7g229640
Psat7g230680	Psat7g231240			Psat7g231240
Psat7g230960	Psat7g233160			Psat7g233160
Psat7g231000	Psat7g234440			Psat7g234440
Psat7g231560	Psat7g234480			Psat7g234480
Psat7g231920	Psat7g234520			Psat7g234520
Psat7g233360	Psat7g234640			Psat7g234640
Psat7g233680	Psat7g234680			Psat7g234680
Psat7g237280	Psat7g234720			Psat7g234720
Psat7g240080	Psat7g234760			Psat7g234760
Psat7g243680	Psat7g236640			Psat7g236640
Psat7g244600	Psat7g238160			Psat7g238160
Psat7g247840	Psat7g242720			Psat7g242720
Psat7g249080	Psat7g242760			Psat7g242760
Psat7g250280	Psat7g244000			Psat7g244000
Psat7g251160	Psat7g244800			Psat7g244800
Psat7g252400	Psat7g245440			Psat7g245440
Psat7g253920	Psat7g245480			Psat7g245480
Psat7g255480	Psat7g246960			Psat7g246960
Psat7g255520	Psat7g247240			Psat7g247240
Psat7g255840	Psat7g247360			Psat7g247360
Psat7g257160	Psat7g247480			Psat7g247480
Psat7g261880	Psat7g247800			Psat7g247800
Psat7g264920	Psat7g248080			Psat7g248080
Psat7g265440	Psat7g248440			Psat7g248440
	Psat7g248480			Psat7g248480
	Psat7g248600			Psat7g248600
	Psat7g249120			Psat7g249120
	Psat7g249200			Psat7g249200
	Psat7g252120			Psat7g252120
	Psat7g254400			Psat7g254400
	Psat7g254960			Psat7g254960
	Psat7g256560			Psat7g256560
	Psat7g257880			Psat7g257880
	Psat7g259080			Psat7g259080
	Psat7g259640			Psat7g259640
	Psat7g260680			Psat7g260680
	Psat7g263160			Psat7g263160
	Psat7g263600			Psat7g263600
	Psat7g264080			Psat7g264080
