# Supplementary material for: Identification of heat responsive genes in pea stipules and anthers through transcriptional profiling
Source: PLoS One. 2021 Nov 4;16(11):e0251167. doi: 10.1371/journal.pone.0251167 (PMC8568175; doi:10.1371/journal.pone.0251167)
Supplement: S2 Table — (XLSX) [file pone.0251167.s003.xlsx]

## Sheet: Sheet1
plant organ	biological process	GO term	number	p value
anther	protein folding	GO:0006457	21	2.48e-09
	embryo development	GO:0009790	9	4.26e-06
	multicellular organismal process	GO:0032501	17	6.16e-06
	response to heat	GO:0009408	5	0.000159
	multicellular organism development	GO:0007275	15	0.000235
	galactose metabolic process	GO:0006012	4	0.00053
	regulation of transcription, DNA-templated	GO:0006355	43	0.000786
	regulation of cellular metabolic process	GO:0031323	44	0.000879
	regulation of RNA metabolic process	GO:0051252	26	0.000941
	regulation of gene expression	GO:0010468	44	0.000941
	regulation of macromolecule biosynthetic process	GO:0010556	43	0.000977
	regulation of nitrogen compound metabolic process	GO:0051171	43	0.000977
	regulation of cellular biosynthetic process	GO:0031326	43	0.001026
	regulation of biosynthetic process	GO:0009889	43	0.001036
	fruit development	GO:0010154	5	0.001122
	cellular respiration	GO:0045333	6	0.001236
	ATP synthesis coupled electron transport	GO:0042773	4	0.001513
	regulation of metabolic process	GO:0019222	45	0.001579
	RNA metabolic process	GO:0016070	32	0.00172
	regulation of macromolecule metabolic process	GO:0060255	44	0.001799
	regulation of primary metabolic process	GO:0080090	43	0.002068
	developmental process involved in reproduction	GO:0003006	6	0.002095
	energy derivation by oxidation of organic compounds	GO:0015980	6	0.00246
	transcription, DNA-templated	GO:0006351	28	0.002715
	reproductive process	GO:0022414	6	0.002727
	reproduction	GO:0000003	6	0.002727
	macromolecule modification	GO:0043412	22	0.004598
	respiratory electron transport chain	GO:0022904	4	0.004927
	reproductive structure development	GO:0048608	5	0.007046
	response to temperature stimulus	GO:0009266	4	0.007928
stipule	protein folding	GO:0006457	13	3.2e-05
	response to heat	GO:0009408	4	0.000521833
	cellular protein modification process	GO:0006464	12	0.00168161
	carbohydrate metabolic process	GO:0005975	8	0.0029059
	post-translational protein modification	GO:0043687	12	0.00490182
	transcription, DNA-templated	GO:0006351	21	0.00520026
	RNA biosynthetic process	GO:0032774	19	0.00528822
	phosphate-containing compound metabolic process	GO:0006796	11	0.00565227
	phosphorus metabolic process	GO:0006793	11	0.00575177
	regulation of RNA metabolic process	GO:0051252	18	0.00656178
	phosphorylation	GO:0016310	10	0.00662786
	metabolic process	GO:0008152	117	0.0081857
	ATP synthesis coupled proton transport	GO:0015986	4	0.00902442
