# Supplementary material for: Identification of heat responsive genes in pea stipules and anthers through transcriptional profiling
Source: PLoS One. 2021 Nov 4;16(11):e0251167. doi: 10.1371/journal.pone.0251167 (PMC8568175; doi:10.1371/journal.pone.0251167)
Supplement: S3 Table — (XLSX) [file pone.0251167.s004.xlsx]

## Sheet: Sheet1
Genome locus	Putative function
Up-regulation in PR11-2 and CDC Amarillo
Psat0s3560g0080	NADH-ubiquinone oxidoreductase chain 1 (EC 7.1.1.2)
Psat0s3689g0040	Cinnamyl alcohol dehydrogenase
Psat1g132320	Ubiquinol-cytochrome-c reductase complex cytochrome b subunit
Psat1g132440	uncharacterized protein
Psat2g113840	Pyruvate dehydrogenase E1 component subunit alpha (EC 1.2.4.1)
Psat4g196000	Myo-inositol oxygenase (Putative inositol oxygenase) (EC 1.13.99.1)
Psat6g041400	Ubiquinol-cytochrome-c reductase complex cytochrome b subunit
Psat7g109520	Putative tetrahydroberberine oxidase (EC 1.3.3.8)
Down-regulation in PR11-90 and CDC Amarillo
Psat0s2493g0120	Oxidoreductase/ferric-chelate reductase
Psat0s2919g0040	Cytochrome P450 family protein (Putative cytochrome P450)
Psat0s2922g0120	cytochrome P450 CYP736A12-like
Psat0s337g0200	Ty3/gypsy retrotransposon protein
Psat0s3850g0080	probable L-gulonolactone oxidase 6
Psat1g140600	Cytokinin oxidase/dehydrogenase 3-like protein
Psat1g140640	Cytokinin oxidase/dehydrogenase 3-like protein
Psat1g165920	Putative tetrahydroberberine oxidase (EC 1.3.3.8)
Psat1g165960	Putative tetrahydroberberine oxidase (EC 1.3.3.8)
Psat2g180800	Leucoanthocyanidin dioxygenase
Psat3g115040	Cytochrome P450 family protein (Putative geraniol 8-hydroxylase) (EC 1.14.14.83)
Psat3g150200	cytochrome P450 714C2-like isoform X1
Psat4g100080	Naringenin 3-dioxygenase (Putative flavanone 3-dioxygenase) (EC 1.14.11.9)
Psat4g222800	Cytochrome P450 family protein
Psat5g145840	Isoleucine N-monooxygenase 2-like protein
Psat5g148560	Isoleucine N-monooxygenase 2-like protein
Psat5g308280	Ent-kaurene oxidase
Psat6g135960	Cytochrome P450 family 71 protein (Putative premnaspirodiene oxygenase) (EC 1.14.14.151)
