# Supplementary material for: Identification of heat responsive genes in pea stipules and anthers through transcriptional profiling
Source: PLoS One. 2021 Nov 4;16(11):e0251167. doi: 10.1371/journal.pone.0251167 (PMC8568175; doi:10.1371/journal.pone.0251167)
Supplement: S4 Table — Note: Trait names, SPAD: Soil plant analysis development meter for the estimation of leaf chlorophyll concentration, CT: canopy temperature, RSL: reproductive, PN: pod number. Red cell represents up-regulated gene expression at HS in our study, whereas blue cell represents a down-regulation. (XLSX) [file pone.0251167.s005.xlsx]

## Sheet: Sheet1
Trait	Locus ID	Gene annotation	PR11-2	PR11-90	CDC Amarillo	PR11-2	PR11-90	CDC Amarillo
			anther			stipule
SPAD	Psat5g221440	Amidohydrolase ytcj-like protein (Fragment)
	Psat5g224400	Cysteine-rich receptor-like protein kinase 25
	Psat5g303840	Putative gamma-glutamylcyclotransferase
	Psat5g303760	Uncharacterized protein
CT	Psat5g169800	ABC transporter C family member 3-like isoform X1
RSL	Psat5g303680	Putative sterile alpha motif/pointed domain-containing protein (SAM domain protein)
	Psat7g013080	Aldehyde dehydrogenase family 2 member C4-like
	Psat7g057040	tRNA (Cytosine(34)-C(5))-methyltransferase-like protein
PN	Psat2g144160	Pectin acetylesterase (EC 3.1.1.-)
	Psat2g166560	PI-PLC X domain-containing protein
	Psat2g166520	Putative rapid ALkalinization Factor (RALF)
	Psat2g004960	Putative calcium-transporting ATPase) (EC 3.6.3.8)
